# Supplementary material for: Low-Density Reference Fingerprinting SNP Dataset of CIMMYT Maize Lines for Quality Control and Genetic Diversity Analyses
Source: Plants (Basel). 2022 Nov 14;11(22):3092. doi: 10.3390/plants11223092 (PMC9697014; doi:10.3390/plants11223092)
Supplement: Supplementary file 1 [file plants-11-03092-s001.zip]

Archive with 1 entries (1 files):
- Table S1-S6 proofed.xlsx
