# Supplementary material for: Low-Density Reference Fingerprinting SNP Dataset of CIMMYT Maize Lines for Quality Control and Genetic Diversity Analyses
Source: Plants (Basel). 2022 Nov 14;11(22):3092. doi: 10.3390/plants11223092 (PMC9697014; doi:10.3390/plants11223092)
Supplement: Supplementary file 1 [file plants-11-03092-s001.zip › Table S1-S6 proofed.xlsx]

## Sheet: Table S1
Table S1. The summary information of 180 KASP SNP markers
KASP SNP Name	Chromosome	Position	Alleles	MAF	PIC	Missing rate(%)	Heterozygosity rate(%)	Sequence	Assosiated_Gene
PZA00175_2	1	8597019	A/T	0.49	0.5	1.92	3.82	AGGCGTGGCCGCGGTCCCGCGTGACGCGCGTGACCGTGGACAGCAGGAAGCTGCTGAGGA[A/T]GTTGCCGATGCCGTACGCGGTGAGGGACATGGCGGTGCCCAGGCTCTTCATGCTCTCCGG	Zm00001d027593
PHM4597_14	1	38916776	A/G	0.37	0.47	5.83	2.39	CCTTCTGGCTTCCAGTTCCAGACTACTGTTATTTTACTAGTGCGTGCTAATATCTGGCGC[A/G]TGCGAGCAGACCGGAACGGGTTTCATCAAGATGGACAAAGCTAAAGGCGCCCCCTTCAAA	Zm00001d028547/Zm00001d028548
PZB01062_3	1	57447291	A/G	0.28	0.4	5.25	0.7	TCCCATTTGTGATCTTATAATAAGTTAAGCAAACAACAAACAGGAAAATCCAGAGTTGTG[A/G]TCTTATATACTCCAAAATACAATCATAAYCACTGAATAATAAAGCAGATGGGATTTGGGC	Zm00001d029084
C1_79761748_v3_22	1	81358774	T/C	0.41	0.48	4.08	2.17	ACCTGAGCACGGAGATCGGAAAGATTATCTTGGATCCTACGTGTTCCTGGGATCTTATAGCCAGCAAGTTCATCAGAGCAAGGTGACTGCAGCAGCTGGA[T/C]TATTCCTTTCTCTTGGAAAACACCCCTTTCGACAAGTTTAAATGCTCTGATGGCAGCACCTTCCTCCCAAATACACTTTGAGAAAGGAGGCATGCTTCCT	Zm00001d029652
PZE-101093951	1	89163121	A/G	0.18	0.3	3.17	0.77	TAACTCTCTGCTGTTGCTTGTCTTCAGGTTGTCATGAGAGATCCTCACAT[A/G]GCAGCAGATGGCTTCACCTACGAAGCTGACGCTCTTAGATACTGGCTCGA	Zm00001d029829
PZE0186065237	1	89163235	T/C	0.18	0.3	2.33	0	ACATCTCCAGTAACAAACAGAAGTCTTTCGAATCGTGATACCATCCCCAA[T/C]CACGCACTGCGKTCGGCCATCCAAGAATACCTCCGGCAGAACGAGCTGCA	Zm00001d029829
PZE0186365075	1	89588586	A/C	0.27	0.39	3.67	1.3	AGAAGAAAATGGCCTGCCATATATATATCCCGGTTAATCGCTARTGCATT[A/C]TCAGGAATCATTCTCATAGGTCATAAGACGAGCAAGGGATACTCTTCTAC	Zm00001d029840
C1_99142521_v3_22	1	101471379	G/C	0.24	0.37	3	2.06	ACGGTTGTTGATTACACTTGGAGCACTGGACATACACTATCTTTTGTGCAGAAAGATGTAGTTCGTAGCAGTGCCAGATTCAGGGATGAACTAAACGGAG[G/C]CTCATTTTATAGTGATAGTGGTGGAGACAACACAAGCTACTGCAGGGCTTATTTTTCTCTCTTCTTTTGGGGATGCAATTGTCTGACTAATTGTGATTAG	-
PHM10621_29	1	105185404	C/G	0.17	0.28	6.17	0	TCGTTGGATGGTTCTGTTTCTTGTCTCCTGTTTTCGGACTGTGCTTCCTTCTCAGAGCTA[C/G]CTCTGTCGCTCTCCTGTAGGCTGAGCTCAGTCTTCAGCTCCTCTTCTTCCACCTTGCTGT	Zm00001d030094
PHM1932_51	1	121821035	A/G	0.43	0.49	3.25	4.13	CTTGCTGTGGTCAGGCACCGGGTGGTACTCCGGCACCGGCAGGGGTGCCTTGTGGAAGTG[A/G]TCTAACAAGTGCTTCTTGATCGGGGAGCAGAGAAACGCGGACGCGCACTCCGCGGACGGG	Zm00001d030314
BDIBC024	1	150295266	A/C	0.37	0.47	6.08	2.75	CCACGACGTCGTGCCAGGTYTACTAGGTCCGGCCGCCGCCACGGGCATGACCTCACGCACGCAGCCGCCTCAGCTAGCTGCAGGCGGCTCGCAGCTCATGGCCATGGGCGTCCGCAGCCGAGCCGCCCCTGCCCATGTTCATCAGGGTGGTCAGGTGCGAGACCTCCTTGGGCACCGACGCCGTCAGCACCTGCATG[A/C]CGACAAGGCCACCGTCACCATTCACCATTTCATTCATCGCATCACGCTCATCTTCAACGCACAGCGTTGTTACGTATACGCACCYYGTGGCCGTCTCGGTAATGAGACCNTT	Zm00001d030641/Zm00001d030640
PHM1725_34	1	152401500	A/C	0.32	0.44	5.83	2.92	TGTACATGAAACACCAAACAACAAACACTAAAACAAGATTACCTTGACATCTTCGAACAG[A/C]AGCCCAAGTAATGCACTTAACTGTGTATTCAAGACACCGTCACCAACACCCCACAAGGCA	Zm00001d030675
BDIBC025	1	162457841	C/T	0.22	0.34	3.17	3.36	GCGGTGTTCTTCTTCTCTTCTGTCGTAGCCAAAACTAATCATCTGAGGC[C/T]AGYGAGGAAGAAGGGTTTCCTCGCAGGCAATTGAGTTCTGTCGTCGTGTACGTGGAGTCTGRTTAGCAGCAGTCCAGTATGCTTGGTTGGCGAGTCAAACT	Zm00001d030837
PHM1968_22	1	185871700	A/G	0.44	0.49	2.92	1.37	GCATATCGTTCAGTCCTGACACTGAAGCTCTCTTTGTCGGTGTGCATGATCGCTTCTTCA[A/G]CTGCTGCCTCCTCCAGTTCAATCGGCGACGGTTCTACTCGTACCTTGATTCAACACTGTG	Zm00001d031315
C1_188121557_v3_22	1	190289865	C/T	0.49	0.5	2.92	3.26	ACTTGATCTCAATCTCCCTCAACCCCTCAATGACCTTCTTGAAATGCGTCTCCCACGCATAGAGTTTTAAGACCTTCATGTGGATCAAGGACTCCGACAT[C/T]GCCTTCAGCCTCACGCCCTGTGCTTCCATAAGCCTAGTCTGAAACTTGTGCTGCAGCTTGGACAGAGGAGCGTTGCAGATCACAGTGAGAACGATGACGA	Zm00001d031447
PHM12706_14	1	216011181	A/G	0.4	0.48	5.67	3.45	GTCCTTGGTTTTTTGTATTTTCAGGACCTTCTTGACAATCTTCTGCTCCTCGACCAAGAA[A/G]GCACGAATGATTCTGCATACAGTAGTTGTAATTCATAAGACTACGAAAATTACAGAACCT	Zm00001d032181/Zm00001d032182
PZA00664_3	1	231816967	A/G	0.44	0.49	4.25	3.83	CTGAACCCAANNNGTGGCWATAGGTGCNYGCATGCAGCACCCAACCACCCTTATGTGATA[A/G]ACGTCGCACAAGTASGTGATAGCCTCTTATTTCTCACCTATAATGCTTTTGTNNNNNNNN	Zm00001d032604
PZA02269_3	1	257899250	A/G	0.27	0.39	6	1.51	TCAAAACCGAAATAGAATAAAGGAACAATKGAGAGGGAAAATAGAAGAGGATTCACACAG[A/G]ATCCAGCAAGAATTCCAAATAMAAAACAAGGAAAAAGATTATTAACAACAAACGATGATT	Zm00001d033295
BDIBC050	1	274080712	A/G	0.35	0.46	8.08	0	TCTGCCTCTTCACCAGCTAATGCGCTGTTGATGATAATGCAAAGACGTACGRAAGCGTCTTTGCTCTTCARAAGGCAGGAAGCATTGCTGCTGTCGAAAACCTCGCCAAGGAGCATCCTGTCGATCACCTCATCTCTGTGCCACCCAGTAAGCTTGGTCATGGCTGCGTTCCACTCAGAGCACCATCCGAACTGGTCGGC[A/G]CCAAATATCGGAGGAATGAGCGGGTTCGGGTTGTGA	Zm00001d033799
PZB01403_1	1	291511863	A/C	0.37	0.47	4.83	3.33	GAGGTCGCTCCGTAGGATCRTGGTTGCTCCTGTCAGTACATCAACTTCCACCTGTGATGA[A/C]ATTTCCAATCATGTCTCAGCTTCGTGRAGAACTGAAACTGCAGCCTCCAACAATTTGGCT	Zm00001d034385
PHM4752_14	1	305598660	A/G	0.47	0.5	8	0	AGTGACTAGGTGCGCCCTGCAGAACGCTGCCTCCGTGGCTGGAATGGTGCTGACTACCCA[A/G]GCAATCGTTGTGGAGAAGCCCAAGAAGGCTCCAGCAGCAGCTGCTGCAGCGGCACCATAG	Zm00001d034919
C2_728401_v3_22	2	712564	G/T	0.42	0.49	4.75	1.14	TGAACAGAGCAACAGTGCCCTAGTGTCAAGGTGGAACAGGGGTTCAAGAATTTTCTTGGCCTGTGAGAAGGTATTCTCTATATCATAGCAATGCCCAAGG[G/T]TGGTTTTACCCCCTGCAGGTCGATTTTTTATAATAAAGCCTAAATTCGAGAATGCCAACAATCAAAAGTTGAGGTATTCACCTCGACATCCCTCTGTAGA	Zm00001d001780
PHM13440_13	2	2553869	A/G	0.41	0.48	10.92	3.46	AAACTATCAGCAGCAGATTAGGAATATATTCGCACACTCCAAGCACCAGATGATATACTC[A/G]ATAAGATCGCTCAAGTCAAAACAAGTAAATAGTTATCACTAGCTATAATAGTAGCTACAC	Zm00001d001898
PHM3309_8	2	5788053	A/G	0.35	0.45	2.83	1.11	CTGGTCGCAAAGATTCAGATAAACAAGAGAAATCCATGGAGGTTCCCAAGGGCCTGAAGG[A/G]TACAGAGGGATTTACAGTCGTTTCAAAACGTCGAAGGCGGCCCCAGCCATTCATGAACCC	Zm00001d002089
C2_17879818_v3_22	2	18473479	T/G	0.19	0.31	3.58	3.2	AATAATCAAAAGGTATTATTAAGTGTTTTCAATCAAGATGATTTTCATCAATGTGATCGGCTGATCGCTACTCACATAATCTACATCAGTGATCAGTGTA[T/G]AAAAGGAACTAGCAAATGCAGGACTGCTTATTGCAAAAGGCAACAGCTGCAGAAACAACAGGATGCTCTCTCACAATGATCACAAGCTACACCATCGACA	Zm00001d002656
PHM6111_5	2	23362203	A/G	0.4	0.48	3.5	2.16	CTCTCTCTCTGCCTCTGCGCCAGGTAGAGTCAGGGGGAGACCATTACACAAAGTTGCAGT[A/G]TGCCACACAACCAAGGGAAGAGCTTTCCTCCACTGACTTTACTGTTCCATTGGTCCATTC	Zm00001d002811
PZA02378_7	2	36131678	A/G	0.36	0.46	3.83	2.51	GGCAGAGGAAGGGGGACGCGTATGAGCCGGGGCTGTTCCGCGTGGTGACTGCGACAGGGA[A/G]GGAGGTGCACTTCGTGTGCCARGGMGGTAAGGAGGCCGCGGAGCTGTGGGTGAGGGGCAT	Zm00001d003213
PHM3457_6	2	64526990	A/T	0.39	0.48	2.42	4.53	GGACGCGATCCCATGGGAGGAAATCGGCGTCTTTGTCGAGGAGAAGGATGTCCCAAAGCT[A/T]GACACGATCCTCACGTCGATGCCTATAGATGACATCTTAAGGAAGCAAAGGAAAGKTTAC	Zm00001d003877/Zm00001d003878
C2_64580161_v3_22	2	65745674	T/C	0.11	0.2	14.08	6.98	TATAGTACCACGAAACTATACAAATCATGTGTGCGCAAGTCATCATAGAAGGTTCTCGCAAAAAAAAGGCCTCCATAGAAAATAAGTCGACCAATCAAAT[T/C]AATTGTTTGTCTGCACTCTGCAGCTATAAGCACCTTTTAATTGCTACTGTTTAATGTGCTGCGACCAAATATTTGCAGCATGCAACATGCAAAAGAGAAG	Zm00001d003897
PHM13360_13	2	114015944	A/G	0.29	0.41	9.92	0	GTCCTCTGCAGTGCATTGCTACAAAAAGGACTGCTTAGGGCACTTCCAGGCATCCATCCA[A/G]CCAACGCTTTGCTACACATGATTAGCATGGCATTGCTCTAGGGTGACCAGCTCCATCCAC	Zm00001d004472
PHM3626_3	2	132580691	A/G	0.37	0.47	5.33	1.32	GCTAAGCTTCAGATAAGCGCTCCATTGATACAGGGCCAGCAAACTGCCATTGACACCAGA[A/G]ATGTGATGCAGATGTTGCCACAGGATGCCTGTTTCCCCTCTTTTAGAAAGCACTAGCACA	Zm00001d004708
C2_140150779_v3_22	2	144289056	A/G	0.2	0.32	7.67	0	ATACCTCCGCCGTGGCCCCCTGAGCTGCTAGCTCCGCAAGTTGATGTCAGGAACGTGGGACAGGCGCTGCAGATAGTGCAGCTGCTGCTTAACTGGTCGG[A/G]GGCGGGGCCGACGGCACTACCGTCGTGGCAGCCGCCGCCACCACCTCAGGAAACGGCGGGAGAGGGTGACGACAGCAGCGACAACTTGGGGCGCTACTGG	Zm00001d004847
PZA03211_6	2	156346486	C/G	0.37	0.46	20.33	0.84	TGTTTTAGCAGCAGGATTGCWTTGCGCTATGTGCCRGCCGAGATGGATGGATATGATCGT[C/G]GAGCGCACGCAGGGCTGGAGAGGAGCGGGAAGAGCTGCAGRCTGAGATGGATGAACTACC	Zm00001d005055
PZA00495_5	2	178064625	A/C	0.48	0.5	4.17	2.87	TCCCAGCGCCGAGGCAGAKGGSAGGGCTTCGACAACCGCATCTGCAAGGTCGGAGATGAA[A/C]GTCGAAGTGCATCCAAGAGCAGGGACCCGGCCCCAGTTCTCAATGCCTGA	Zm00001d005539
C2_196365066_v3_22	2	201961340	G/A	0.26	0.38	3.58	1.9	CGCCAGTCTTCTGTTCCATTCTTTCTGCAAGATTCTCTTCTTGTATGTGCTGCACATCGGGCCCACCGTTTGCCTGCAGACAAGATAAGACAAATTTAGC[G/A]AAAACTTATGTCTCGTCACAGGTACCAAATCTAAGTATAAATGGATAAAGCATGGAAAGAAATACAGCTGTGCCGAAAAGATGCAAATATGTCATCTTAC	Zm00001d006212
C2_197191394_v3_22	2	202914189	G/C	0.25	0.37	4.67	1.49	GGATTTCCTAGTGATTGCAAAGAAGCTTCAAAGCTTGTTAGTCAACATTTCTATTTTCTGACTTCTGATGACGGAGAATATACTATTTGAAAACTGCTAT[G/C]ATTCAAATTATTTCTGCAGAATCTTGTGTGCCGAAAGAATCTGGTAATTGATAAGAGCATCCACACTGCATATGTCCGAGCAATCAGATCTGCACAGCAT	Zm00001d006257
PHM3668_12	2	204964001	A/T	0.5	0.5	3.58	1.99	TTCATTTGTCAATGAGAATCCAAGACAAATTTATCTTTGTTTCTTAAAGCATGAATCATA[A/T]AGTTATGTTGTTTTCCAGATAATGATGGCCGGAATGTTGCTAGTAAGTGGCCCGTTSCCC	Zm00001d006336/Zm00001d006337
PZA01885_2	2	216692840	A/G	0.4	0.48	2.83	1.8	GTGATCAACAAAGTTGGAGCTACCATGCATCCGATGGAMAAGGGGTGGCCTCTTATCATC[A/G]CGAGCCTCAACACGTTGAATTTTGGNNNNNNNNNNNNNNN	Zm00001d006789
PZD00022_5	2	243906780	A/C	0.47	0.5	6.17	2.49	AGCACATCAGATCAAGGAAGGTAGTAACTGTAGTTTTGCTCAATTTATAACYAGGAATCT[A/C]TTCTTCTGTTTGCTCTATAGCCAATGCTTGTGTTACTGCTCTAAATGGTTTGCTGCTGTA	Zm00001d007949
C3_1676111_v3_22	3	963841	T/C	0.17	0.28	6.83	2.77	GCAGAGGTGAGTGAGATGTCAAGTAGGTTGACTTCGGATACTAGAATCTATGCAGAGAAGGCGAAAGATCTCAATCGCCAGGTACAGTCCTATTTTACTG[T/C]GTTTTCCTTTCCAGCTTATGAATCAAAGTTGTTGAACTGAATTTGGCTCCCTGCAGAGGATATGATATTTAACTATTCTACACGTAGTTCCAAATTGTAG	Zm00001d039278/Zm00001d039279
PZA02090_1	3	3463301	A/T	0.36	0.46	3.92	1.56	AGTNGGACAAAAATAGGTACGCCATTACACATTGGGATCAGAAAATCTATGGCAGTAAAA[A/T]TCTGCAAGCTGTTTGTTAAAAGAAATCACGTGATTAAGCTCATTGAAGCAAACCCCACAT	Zm00001d039402/Zm00001d039403
C3_11540103_v3_22	3	10866542	C/G	0.05	0.1	37.75	0	CCATTTTCGGTTTATATGTATTGTGCAGCTCTCTGGCGTTCTGAAAGACTTAGGATACACCGCAGAGATGGTATACAAATTCTGAGAAGACAGTAGTAGA[C/G]TCTGCTGACGCACACACATTCTTGCTGCCCTGCAGTCAATAAACCACACCTGAACTTTTTGTTGTTGCTGCTGCATCTGGCTCTGAACTGGAAACCGTTT	Zm00001d039657/Zm00001d039656
PHM2343_25	3	27953857	A/G	0.48	0.5	4	2.95	AGCCAGAGCCGCTCCAAGCACCACGGAATCCACATTCCCTGATGCAAATAGGTAATGCAG[A/G]CACACCTCTGGGGAGGTGAACCCATCGTGCCCCATCATGAGCAGCAGCGCCGCGTGCCTC	Zm00001d040109
C3_39293314_v3_22	3	38862602	T/C	0.31	0.42	2.58	1.37	GGGGCTTCGCATCGGTGGGGTCCGACATCGTCTCTGCGGCTCCCGGCGTGTCGCTGCAGAAGGCGCGGTCCTGGGACGAGGGCGTCGCCACCAAGTTCTC[T/C]ACCACGCCTCTCAAGGACATCTTCTACGTTCGTAGCGCCGCTCCTCCTCCACCGCTCGTGTCGTCTTCTGCTAGATAGTCCATACAGGCCAATTCAGTCG	Zm00001d040341
PZA01447_1	3	53777483	A/G	0.23	0.36	2.92	1.72	NNNNNNNNNNNNNNNNNNNNNTGACGATCKGCTCGGTGAAAATTGAAAATAAATCTGCTG[A/G]GCTGAGGTTGATCAGACTAGTCAGTTGCCCTATTATTTTACAAGATCATGTGTATATGGT	Zm00001d040611
PHM5502_31	3	68294871	A/G	0.49	0.5	4.17	4.09	TGTTCAGAAGCATCTAAACAGTACTTGGAAACGCTACCACATGACATGTACACAATCCGG[A/G]AGACTTTCACCCTACAGCAGCGCATTGTTGCCTGTTTCCAACCACCAGAGGAACAAAACA	Zm00001d040829
PZA02742_1	3	101290776	C/G	0.43	0.49	3.67	1.38	CTGCTGGGCAGTCAGCCGAGAGTAGGGGCTYGGGTCAAGCATCTTCCTCACAAGATCCTT[C/G]GCATTTTCCGACACCTTTGGCCATGGCTCTCTCTGGAAGTCGATGTTGGACCGGATTATA	Zm00001d041165
PZA00413_20	3	129429834	A/C	0.47	0.5	4.67	5.07	CAGCTCATCCTGATCGGGGATGATGGAAATMTGCGCTTCTTTTGGAAGCAAACCATCCTC[A/C]GCACCGGATTCTGCTTTAGCAGGTAATTCATTGCAATGGATGGGAAGKGTTCGTTTTTCT	Zm00001d041603
C3_143831860_v3_22	3	144672556	G/A	0.26	0.39	3.83	2.43	AAGTGCAATTCAGAAGCGCAACCAAGAGTAGTTTCCATGTACAGCTAATTCCTATTAATTCATCTCTGAGGAGCTAATAAGCCACGCACTGACCTAGCTT[G/A]GTGGTTGTTCGAATCTGCAGAAATCTTTCAGGAAAGAACTTGACAGGGAGCATACCACCCCAAGTAGCGGATTTGCCCTGCTTAGCAGAGATGTATGTAT	Zm00001d041941
S3_146026612	3	147174503	G/A	0.3	0.42	3	2.49	TAGCAGCGGCAGCTCCAGGCTCCGTCTCTGGCTGCGCTGCTGCTCCAGGCTCCTTGCTCTGGCAGCGTTCAAGGTAGCACTGCAGGATGGCAAGCTTCGC[G/A]GTCTCAAAGGCACAGTAGCCTAGCGCCGCAAAGCACGCGCTGTGCAGCACCCTGGGCCCGATGCCACGGGACAGGCCGACGAGCCCCTCCTCCGCGACGA	Zm00001d042007
S3_146250249	3	147400015	T/G	0.43	0.49	3.17	3.87	CTCCTCCTCCAACAGCAGCTATGGTGGAGTCTAGTTAGCTACCTCGGCTGCCGACGCGTACCGGCACCGGCGCCGCCATGGCTCTACCCATCCGCCTGCT[T/G]TCGTGGCTCGCGCTCGCCACGCTTCTCTCCGTGCCAGGTGCTGCCGCGCAACCGGTCACCAACATCACCGCGGGGAACTCCCTGCAGGCGGCCGCCGGCG	Zm00001d042013
S3_146363360	3	147509168	C/T	0.49	0.5	5.33	2.55	CATCATCCCCTCTTCTCTGCTTCCTCGCGCTCTTGTTGAAGTGAAGCAATAATGACTCGAGTAGCTGCAAAACGTACCAGGTCTGAGCACAACAATGACG[C/T]GCGTTAGATACCTGTCCTGGTTTCCTTTAAAAATGTGCAGTACAGAACGCAGCAGGACTGCTGGAGGCAGAAGGAGCAGGACTATCGGCGACCACAGGAA	Zm00001d042016
S3_146602134	3	147727653	T/C	0.05	0.1	1.42	0.85	CCGAGGGACGACTTGGAGGAAGGGGAGATTCCAACATTGTGAAGGAAGAACGTGATGCTTCACAGGATGTTGCACTCGAGCGGAAGAGTCTGTGTCGTGC[T/C]TTTCTAGGACATGTCATGCGACGTAATGGTAGAACACTCACATGTACCTAGCTTGTATAGCTGCAACTTGAAACTATGCAGCCTCTTTTATTCTTTATCG	Zm00001d042024/Zm00001d042025
PZA00667_2	3	164412759	A/G	0.29	0.41	4.92	1.49	TCTCTGGGCGCATTGGCAAACCGATCAATAAACTGAACGTTGATCTCTG[A/G]GCACACTAATAAATCGATCAATTAGGCATACCGCTTCAAACAGAAGCTAGGGCGTCTGCA	Zm00001d042395
C3_169075836_v3_22	3	171629817	A/G	0.11	0.2	6.42	8.73	GACTGATGATGTAAGTGTGTAGAACGGAACCAAGCTTTTCTACAGAGGATTGCGCATCTGGGAAGCAGTCGTCGACGAGCTCATGGCAAAAGGGATGGAC[A/G]CTGCAGAACAGGTTAGCTGAGCTATTTATTGATCATGTCATCGATCAGTCGTCACTGTCGTAATCTGGCAACAGCGTCTGAGCTGAGCAGAACCCACGTC	Zm00001d042553
PHM17210_5	3	182853330	A/C	0.47	0.5	6.42	2.58	AAACCGACGGTCCGCACCAGAATCAGCAGCGGCGAAAGGGATACCCATCAAACCATCAGA[A/C]TAACAGGCTTTCTGCGACGGCAGCGAGGTACGAGCCTGTTCGTGGACAGTTTAACAACGG	Zm00001d042884/Zm00001d042885
C3_185083185_v3_22	3	188058300	G/A	0.27	0.39	3.83	2.08	ACAGTCACTAGCTTCGTAGTCCAAAAGGTCCCTCCCCTGATCATGCCTTCAGATAACTTTTCTGAAAATTGGTCTGCAGAAGTAGGATCTGAATTCGTTG[G/A]AATGCCACTTTCGTTAATGTATAACACTGTACTCCAGACTGCAACTACTCAACCACAGCACCATAGACTTCATCGTGCCCTGCCCGTTAATTATCTAAAA	-
PZB01109_1	3	199485386	A/G	0.29	0.41	4.67	3.15	CGGGGCAGCAGTTACAAAACAAACATTTGTTGCGGGGCGTTTTTTTGTGGATAATTGGTG[A/G]GTGGTTTATTTGCTTTAGGTGCGTGGTGATCGAGTGGCCATTATCCTGCAGGTAGAGCA	Zm00001d043427
PZA02358_1	4	12307584	A/G	0.4	0.48	3.83	2.08	TCAAANCTGTTTTAGATCTAAGTTGTGCATTATGTATCACTCATGTTAGTTTGTTAAAAA[A/G]NTGTGTTAGCATTCGTATGAAACGCCAACMATNNTTNNNNNNNN	Zm00001d049006
C4_11839414_v3_22	4	12735717	T/C	0.21	0.33	4.42	3.05	CTGACGGAAGCTCTGGTGATCCAAGATGCTGCCCAGCGTGTCTAGGCAGGAATTCGATTGCCAAGGCGGCATCTGCAGTTGGTCCTGCTGTTGTAAACAT[T/C]TCTTCTATGCATGGTGAGAACATATCCGTCTATTTGAAAACTGTCAAATTCCTCACCAGTGTTGTGGCTATGTGCAGTGAACTTCTCGAATTACCTTTTG	Zm00001d049018
PHM5572_19	4	37192857	A/G	0.46	0.5	5.83	3.54	CTGCAGCGAAAACTATATCTGTTAAAAGAAAACACTGCTGCCATACAATGAAATGGAACA[A/G]GAAACATCGTTTTCATGATCGTAGAGCCACCCACCGCCACCTCTTTCTTCAGTTTAAGGA	Zm00001d049606/Zm00001d049605
PZA00726_10	4	55679807	A/C	0.12	0.21	2.17	0.94	CARGTAAACCTAAAATTCCTGTGGTACCATCGATCCTGAAAATTGCAAGGTTCCAATACC[A/C]CGACGTCAAGAGCAGCCCAAGGTRTGCTCAATTCACCCATAGCATTAYAGCTGATCTCGT	Zm00001d049958
PZA00218_1	4	74344149	A/G	0.37	0.47	3.5	2.42	NNNNNNNNNNNNNNNNNNNGGTTGAGACCATCCATAGATGGGCTCAATATTGGCGGTAAC[A/G]CAAGCTRATGTCGTAGAAGCAAGTGTGAATCTGTACATGGTGAGTTGGGCAATACTTCCC	Zm00001d050219
PZA03409_1	4	132888380	A/C	0.42	0.49	4	2.6	TTTGGATACTCTTTTCCAATTTCAGACTTTGCTTGGATCTCAAAAGCTCATCAATTTCTG[A/C]TTTGGTCTGAACACCAATTGCACCAYGTGAGTTCCCACTCTGTTGCATACATTCTTGGAG	Zm00001d050943
C4_172116235_v3_22	4	175154343	C/T	0.17	0.29	7.17	0.99	TTTGGCTCCTCGTTTTTCTTTGTTTCGTTACAGCTGGCATTCCGCACCTCAAGTGGTTCGGCGTCGAGGGGGACTACAATGTGATGGTGATCGACCTTCT[C/T]GGCCCTAGCCTTGAGGACTTGTTCAACTACTGCAGCAGAAAGTTCTCTCTGAAGACTGTGCTCATGCTCGCTGACCAAATGGTGAACACCGGATCACAGA	Zm00001d051951
PZA01477_3	4	176221496	A/G	0.43	0.49	9.58	0	ACCHCTTACAACAATTRCACCATATGAACTTATAACAAGTACAGTACATTGAACCACGAC[A/G]AKTACTCTAGTTGACCATAATTGAGATCGARTAAGCAGGGTNNNNNNNNNNNNNNNNNNN	Zm00001d051998
PZA02779_1	4	205818654	A/G	0.33	0.44	3.08	2.24	AATTCTTCTGCTTAGCTCTCTAGTCCTCTGATCTTCTCAAAGCACTTCTCTACAGACTGG[A/G]TGATCTCTGCCGTGATACAATCACCTGCARCCAGCTTGTATTGCTCAAATTTCGCTTCAT	Zm00001d052945
C4_234964903_v3_22	4	239623894	C/T	0.43	0.49	4.08	2.69	TACCTCACTTCAGAACAAATTATCTGGTTCAAATGAAAGAGAGTTATTGCATGTCACTACTGTAGACCGAGAACCGAAGCACTTTAGAAATACTGCAGTA[C/T]AATATGAGCACCAAAGTATACTGAGAAATCACCGGCAACAGTTTTGATCTGATAGGCCTATTCCCATCAGTGGTGAACTTTGTTTGCCACTGAGAGAGCT	Zm00001d053706
PZA03322_5	4	241638511	C/G	0.21	0.33	4	0.95	WRGGTTGRGCGCTACATGTGTGGCATACAGGGAGCCAGGCACGCACACAAATCTGAATTT[C/G]ATCAAACCTCTTTATGTACGTATTTGWCTMTCTMTCTCTGTCNCACAACTGTATTTGCAA	-
C4_239917922_v3_22	4	244764953	T/A	0.26	0.38	11.08	0	AAACTTTTTGATCAAGGAGGGTGACAAGGTGAGGAAGCTCGCGCTGCAGTACGTCGAGGCATCTCAGCAGAAGATCAGTTGAGACCCTTTACCGGATTTG[T/A]AAAATGTGTTCACAATAGCTGCCATTGTTTCCTCATGCTGGAAGCAAGCAATCCATGTAAATGACTGGGTGTGCGGATCACATGGTCAACCGTGTACAGG	Zm00001d053989
PHM662_27	5	1085088	A/C	0.41	0.48	4.25	1.48	CAACCTCATCAAGCACGAGGAGGCGCCCAGGCTGGACCTCGCCATCCAGTTCCTCGACAC[A/C]GCCTACATCAGCGGCTTCTGCCAGCTCAGCAAGGACCTCAACAGGATCTGCACGCTCCAC	Zm00001d012849/Zm00001d012850
PZA02462_1	5	7134871	A/C	0.39	0.48	4.08	2.26	TCAYAAAATTGCTCTAGATGTTGCGCGTGCACTTGCATATCTTCATGACAATTGTGTCCC[A/C]CGCATCTTACACAGGGATGTCAAACCAAGTAACATCTTGCTTGATAATGATTACACTGCC	Zm00001d013251
C5_7373194_v3_22	5	7621957	C/T	0.42	0.49	2.33	0.94	TGTGTTTGATGTTTTAGATGTTTCCATAGTAATTGAGTATTAATTAATTAACTAATTATTCTCTTAGTATGCACGAATCTTGTCACACCTGATTGAAGTG[C/T]TGCTGCAGCTTCTCGTTTGTCAAATTGATGCATAATTGCTCGAAACTGTGTGATGAGAAGGTATAAAGATAAAAAAAAAACCCCGCAAAAGCCATACTTG	Zm00001d013276
PZA01427_1	5	23782291	A/C	0.38	0.47	6	3.46	CAATAACATCAAYTKAGATACTGCAGTTTACCAACTTTTTCAATATKG[A/C]AGATTGAAGAGCAGCAAGATCAGCCTCTTCCATATGCAGTTTGAAGAAATCCTTTTTAAG	Zm00001d013886
PZA00981_3	5	38950202	A/G	0.41	0.48	5.67	2.12	CCTTGCGTTGCCAAGGGCGGACGCCATCCAACTCCTCATGCAGTACAATGGAAATGCAGA[A/G]GCAGTCATCCAACAGATCTTCCAATAGTNNNTACTGTAAATRACAAAGTATTTNGCNTGC	Zm00001d014275
PHM4165_14	5	68361300	A/T	0.31	0.43	8.5	0	ATGGTAGAGAAACCAAAATCTGTTAAACTTCCTCGATGACAAAAGCTGTAGATTCATAAT[A/T]GCAGGTGACAAGGGCAACCCTCGAAGAGAATACAGTAGCTGAACAAATGTAAAAGAAGGG	Zm00001d014920
C5_76412545_v3_22	5	78674507	C/T	0.24	0.36	5.67	4.06	GGTGATTCGCTAGATTAATTATTTCTTTTTTATCATCTGACTTAAAAAAATAACAAACTAACAGAACTTTGTAGAAACAACCAAAATAGTGGAACCTGCT[C/T]ATAATTAATGGCCCTGCAGTCTCGAGTATAAAAAGGTTTTAGAACCTGGTTGCTGAAGTGTTCACTTTTCAGGAAACAGAGTAGGAAGCGACAAGGCCAA	Zm00001d015183
C5_86188043_v3_22	5	88450341	A/G	0.21	0.33	10	0	ATTTCATTACCGTCAGATTTCTTGTGCAGGTTTTTGGTATACTATCATTCTGGATGTAAGCAAGCTTCTCAGTGACATTAGCAGGGATGCATGCGTCATC[A/G]TACCGATCAACGATCTCGACAACCTGCAGTGGAGAAAACAATCAACATAAGCAAAACGACGTAGCTTATATTTCAAACCAAGCAGATAGAGTATTCGTCA	Zm00001d015400/Zm00001d015401
PZA00643_13	5	94166666	A/C	0.16	0.27	4.42	3.23	AAAAAAKGAACGAAGAAACCTGCARTGTACGTATCTCAACTGTACGTGGCATGCCATGCA[A/C]ATCCTGCCTAAGTTACCCCRGACAATGGCATNNNNNNNTGCCTAGTGCAGTGGTGGATCT	Zm00001d015504/Zm00001d015505
PZA02164_16	5	115749163	A/G	0.43	0.49	2.08	2.13	CGGCGGCGGAGAGGATGACAAGARAAAGGTTGAATGATCAAAGTTCTTGGCCAAGAAGGT[A/G]GCAATGTCGTGRAGCGTACGTGAACTGGAAACGGATGGACAAGTATATTTGGAGTTTGAT	Zm00001d015746
C5_152469859_v3_22	5	156136694	A/T	0.05	0.1	10.33	1.3	GGCAATGTGTTGCAACGGGACAACGATTCTACCGAGAAACTGGAATGAAAGATTATTTGGTTATCTAGTGAATTTAGAGTTAGAATTAAAGATTAATTTC[A/T]AGTATAGGACTGCAGTTAAAAGTTGCCCCTTACGATTCAAAGTCTGTCTAGACTCTCTGTATTCGTTGGAATTATAATTCTAGTTATATCCAAATTATAA	Zm00001d016299
ae1_7	5	172413289	A/G	0.47	0.5	4.25	4.96	AACTAACTTCTGTTATGGCCATTACTTGCAGGACTGTTCGCATGATAATAGGCCATATTC[A/G]TTCTCGGTTTATACACCAAGYAGAACATGTGTCGTCTATGCTCCAGTGGAGTGATAGCRG	Zm00001d016683/Zm00001d016684
PZA03536_1	5	173616283	A/G	0.3	0.42	7.5	1.17	GCAGTGGAAATGCTGTGATGTTCATGTCAAGGAGTTTGACGAGTTTATGGAGATACCTMC[A/G]TGCACAAAGGGTTGGCATAATGCTGATGCGGTGTGAATTCACGCCATGCTTAAGGMTGTT	Zm00001d016715/Zm00001d016716
C5_173804626_v3_22	5	177828015	T/C	0.24	0.36	6.67	1.16	TATACATGTTTTTCATTAGCAATGTGATTGATTTATCAGGGTAAAAGTGAACTCTGCTGCAGCGCAATCCAAAGCGACAAGCCCCTGTCTTGAGATGAAA[T/C]GGACAATGGGCCTTATCCTAAAGAAATAAAAGAAACAGAAAAAGGTAAAATGTTAAGTAGAGAACAAGTTGTATTTTATTTCTGTTGTAACAGAATAAAT	Zm00001d016836
PZA00352_23	5	196961517	A/G	0.49	0.5	2.17	3.75	CCTTGCTAACCTYTGTTTACCATCAAATTCCCATGACTGATGGCAATGACACTTTGTTTG[A/G]CAGCTACATGAAGAAGCRTGGTATAGATTTGTCATTCTTAGTCTCATCGCTGTGGGAGTT	Zm00001d017472
PHM3512_186	5	209714731	A/G	0.49	0.5	9.58	0	TGTGTGGGACTGGGCGAGACACAGCAGAACCATTTCTTCTGCAAGTTGGGAGGGATCACA[A/G]CGCATGCATAATTATGACTAGCGCAGGAATGGTAACGAGAATGGCTGAATCTACGAGATG	Zm00001d017895/Zm00001d017896
C5_212048417_v3_22	5	217836959	T/C	0.4	0.48	4.08	3.39	AGCTGTCATGAGATCTCAATCAATGCTTGATCTGCAGGATGCGACAGATTCAACTGACCTGGTCACTCCCAGGGACAAGCGCATAAAGAATTAGCAAAAG[T/C]TGAATAGTATCAGGAACAAGGGCATGAAGAACTAGGTAGATCTGATGTAACCTGAACCTTGGTGTCAGCCCAAACACCGGTGTCCATTTTAGACAGCGAA	Zm00001d018280
C5_215565474_v3_22	5	221373591	G/A	0.29	0.41	6.08	0.89	TCGAGGTCCAAACGATCTCGCTTCAGGGGCTTTTGATGGACTTGGTGCTGGGCTAGGTAATATAGTCGCTGCAGAACATAGAGGGGTTAGGGTTTACACT[G/A]GAGAAAATTATGTAAACCTGGTGGAGGAAATTTATGCAACGGTCTCATATAATTATATATAAACTTCATATACGGTGTAACTGTAACATCATAAAAGGCA	Zm00001d018472
PZA02480_1	5	221703868	A/G	0.24	0.37	3.83	1.65	GGTGAYGAGCCGGAACAAGATTCGCTCTTCACTCCAGGATCTTCGTCTTCCTCTTGATTC[A/G]YAGCAACCTCAACCTCTTCCTCRTAGTTCCCATTGTCRGCAGCCTCRAYCTCAGGGAYCA	Zm00001d018488/Zm00001d018489
C6_9203520_v3_22	6	9608957	C/T	0.12	0.22	6.67	19.73	TCTCATCAGAAGAGTACATCTGTACATGAGGAGAGTGGAGAACACCTGCTCAGTTCTTTCGTCCTGCAGTGGCCATGGAGGATCTGAGGAGACACCTCCT[C/T]GCCTCCGCCTCGGTGCTCGTGCTCAGCTCTCGCATCCACCCAGTTCCAGCCGTCCTTGACGCTGACACACGCAACGACTCTCTCCCCGAGACGGCTATCC	Zm00001d035200
S6_18924381	6	15908573	G/C	NA	0	0.42	0	CGCCGCCGTTCCAGCGCGCGTGGTCCCCCGGCGACGAGGTCCGGATCCTGAAGGCCCTCGCCACTTACCGCCGTGAACATGGCGGGCGCCTGCCAACGCC[G/C]GTTGAGCTCTTCGGCGCGCTCGATGGCAGCCTCGAGAAGGAAGGCGTCGGAGCAAAGGAGCTCGCCATCAAGCAGCGCAGCTTCAAGCGCCGCTACGACC	Zm00001d035234
S6_21007530	6	19364348	A/G	0.13	0.23	8.25	0.45	AAAGGGGGGCACATCTGGACCCTGCCAGGGCAGCTGCCACCCTTGGCCCATAGGACCAGCCGGGCCTAAAGCCTAATACAATAGTCTAACAAAAATTGCC[A/G]GATCGGCTGTGATTTTTGCTGCAGTCCTGTAGGATGCTGCTGCAAGATAGTATCAGCCAGATAGCACAATAGCAAAAGAGACAAGTAGAACTTTGATCAG	Zm00001d035285
C6_21413924_v3_22	6	19590670	C/A	0.23	0.35	3.25	3.45	GGTGTAAGTATATGGATATGTGTGTGTGTACCTTGAGCCATGAAGGCACGTTGCTCTTGTACCCGGTTGCGAAGATGACGGCATCGAAGTCCTCTTGGTG[C/A]CCATCTACGAATTCCACCCCGTTCTCTGTGAACCGCTGGATTGCCGGGACCACCTGCAGAATCATCATGCATCTCTCTCTAGATGCATTAGGACTGCACG	Zm00001d035294
PZA00440_1	6	34512075	C/G	0.48	0.5	7.33	1.08	CCCGCCCATGTCGGCGGCGGCGGCGRGAGGACCGGCTGCTTTGCTGCGCGGGTCGTTGGA[C/G]GGACGATGATAGAGCTGGAGGCGTCAGGTGGTCAGTCGGCGGCCCGAGGAACCCTTATTT	Zm00001d035578
PZA03120_1	6	60272619	A/C	0.47	0.5	7.33	1.44	TGCGGCAAGAGCTGCCGCCTGCGATGGACCAACTACCTCCGCCCCGACATCAAGCGCGGC[A/C]GGTTCACCGACGACGAGGAAGACCTCATCGTCCACCTCCACTCCCTCCTCGGYAACAAGT	Zm00001d035918
PZA00214_1	6	95461116	A/T	0.42	0.49	7.17	2.51	AACATCGCATTCATAAGTAATRMCCCCATCTAGTACCTAACATCACCACGAGCACCTCAA[A/T]CGACTCAGTGCTGACTAGCAGCGATACAAGGGACATCATATCTTTACCAAGCACTTGGGA	Zm00001d036626
PZB01658_1	6	106070276	A/T	0.4	0.48	6.42	2.4	ACTCCGATCGAAGAAGATAGGAAACCCACAAAAAAACGGGGAAATCCGAGGATAATCGAA[A/T]CAATTCGCGTGGATGACGCGGGGTAAGGCGATCCGGATCGTTAGGGTTGGATACTTTATT	Zm00001d036905
lac1_3	6	124048719	A/G	0.35	0.46	4.25	3.39	TCCMGATTGCCCTTSTGTGTTCTTCGACCAGAACCCTCCAGGTGGGGTCAATCCAGCATT[A/G]TATGTAACACCAACAGCTAAGATGCCRAGAAGCAGCAGGTACTTCCGCAGTCTYCAMAGG	Zm00001d037386
PZA02187_1	6	143302399	A/C	0.38	0.47	4.33	2.96	TGAGTGGTCGGGTTTAGTGCAATCAGACCACGAGGATGGAGAAGAGCAGGTAACCTGTAR[A/C]AGTTCCCTCTCACGTGCTCCTCGCTGAGGTTGCATGAGCTCTCGGTTANCCACTGGTTCT	Zm00001d037950
PZA02436_1	6	153171003	C/G	0.34	0.45	4.58	2.45	KKBCCMYMCAGCGTTCTTAAGGCCCGCCAMACACTCTCTCTCCTCCCTCGTCTCT[C/G]ARCAGCACTCATACCTTGCTAGCCATGGACGCGGCCATCGCCGGGCAGCAGGCGAGGCGC	Zm00001d038280
C6_151676156_v3_22	6	155634890	A/G	0.5	0.5	13.75	5.6	CTATGACCAACAGATCGTGCATATAGCTGTGCAAAACACTGTTTTTGTGTCATAAACTGCATTATTTTAGAGTGAAGTTTGAAATGAGATATATGAATGA[A/G]TAAACCATGCTGGCGCACTGCAGTGCATAGGTTTGGATGGGTTAGTTTGCATGTCATCGTTAGTTGGTGAGTTAGTTGCATTGCTTTTTTTGTTAAAATC	Zm00001d038367
PZA01462_1	6	159535576	A/G	0.34	0.45	4.25	3.13	TATTTATTTGATATTTAGTGCAGTTATGACATTCTATCGATTCATACAAATATAGTGATG[A/G]CAAATTTCGTGATTTTGATGTACATAAACATGGGTAGTGGGTCTTTGGAMWAAAATAATY	Zm00001d038535/Zm00001d038536
PZA00527_10	6	160678237	A/G	0.4	0.48	5.75	1.15	GCYCCTTYACATCCACACCATCAGGTAGTTAATACTCGTTCTATCACTTGACAGTCCTTA[A/G]ACTACAGTGGAGTGTCCTTGTAATAAGCTAACAAGTATTAATCTTGTTWTGTGAGGCAGG	Zm00001d038597/Zm00001d038596
Pioneer_428	6	160678237	T/G	0.15	0.26	3.17	2.07	CGCCCCCATGGCCACCAGCCTTTCTCCRGMGGCGGCATGGCCTCCTCGTA[T/G]CCCCTGACCATGCTCCGGATGGCGGCGCAGCGGCAYTCGCGGCTCACGTC	Zm00001d038597/Zm00001d038596
PZA00223_4	6	160736377	A/G	0.44	0.49	13.75	0	GGCTACGTCGAGAAGGTGGYCAAGGCGTCGTCGCCCGACGAGTACTACGCGGACTTCGCC[A/G]CGGCGATGGTCAAGATGGGCCGCACCGACGTGCTTGTCGGCGATCATGGGGAGATCAGGC	Zm00001d038599/Zm00001d038600
SYN23632	6	161017113	A/G	0.48	0.5	4.5	2.36	GCCAAAAAAAAACACGAAGAATTAAACATCGATTGAAAGGGAAAAGACAATGCCAAGCCT[A/G]AACTGAGAGGCGCACACTGGATTTCGCNTCAGTTCATGTCGTTCCTTACACCGTCAATTT	Zm00001d038618
PHM597_18	6	161968526	A/G	0.34	0.45	3.42	2.42	GTAGCTGTCCTCGTGCTTGGGTACCTGCCAGTAGTCATGGTTCGAGTTCTTGTAGTTCGC[A/G]GAGTCGTCCATGGCTCGGTCGCTGCTGTTCCTCTTGTTGGAACAGTGCCACGAGCGGGGC	Zm00001d038660
SYN30204	6	162207630	A/C	0.15	0.26	3.5	1.9	ACGGTGGGTCTGTGTTGCGACTTGTCTGTGTGTGCTATACGACCTGCCAAGTGGCAAGAG[A/C]GCCAACGCCGTCTCCTTGCCATGGCCATCCTGAACAGAGCTGACACTAGTCACACTACCA	Zm00001d038665
PZA01468_1	6	165730692	A/G	0.17	0.28	2.17	0.94	AAGAACTGTAGGTGCATTTTCCATGGAGGGTTATGATGCTTAACCCCACTCTGGTTTCTG[A/G]TGGCTAAAACATTCTCTCCAGTCGGCTTCTACCATGAGCCCTGGCACTTAGTATATYCCT	Zm00001d038845/Zm00001d038846
C6_167167466_v3_22	6	171116933	A/G	0.32	0.44	11.75	2.46	GAGACGACAGCAGCTAGCAGCCTAGCATGCTTGTTCCCCCCATGCATCACACACGGGGGTCAGATTTGTGGAATTCAAATGTCTGCAGATGATGATGAAA[A/G]TACGTACGTGCCAATAATCTTGCATTGTCAAATGCGTGTACTACAGTTAGTAGTCTGATCACAATTCACACGACACCGTACCGTAACGTTTTTTTCGTGC	-
PHM3466_69	6	171181371	A/G	0.2	0.32	3.5	1.9	ATCAAGGGACAGCGAGGTGCAAGGCAGTAGTGCTAGCAGTCCGGCATCTTCTGAAACAGC[A/G]GCTCAACCCAGGGTCATTAGGGTTGTTCCCCACACGGCACGCACGGCTTCAGAGTCGGCA	Zm00001d039155/Zm00001d039156
PHM3078_12	7	6433310	A/G	0.29	0.42	5.25	0.97	GTGCTACCTGCCGTGCACCGCCGACGGGCTGCCGGTCATCGGGGAGATACCAGGCGTGAA[A/G]GGGTGCTATGTGGCCACGGGCCACAGCTGCTGGGGTATCCTCAATGGTCCGGCCACCGGC	Zm00001d018820/Zm00001d018821
opaque2-SNP1	7	11075904	T/C	0.1	0.18	1.17	0	ATTGATTGATAGTTACTTATTATTGGGCATGGAGCACGTCATCTCAATGGAGGAGATCCTCGGGCCCTTCTGGGAGCTGCTACCACCGCCAGCGCCAGAGCCAGAGCGAGAGCAGCCTCCGGTAACCGGCATCGTCGTCGGCAGTGTCATAGACGTTGCTGCTGCTGGTCATGGTGACGGGGACATGATGGATCAGCAGCACGCCACAGAGTGGACCTTTGAGAGGTTACTAGAAGAGGAGGCTCTGACGACAAGCACACCGCCGCCGG[T/C]GGTGGTGGTGCCGAACTCTTGTTGCTCAGGCGCCCTAAATGCTGACCGGCCGCCGGTGATGGAAGAGGCGGTAACTATGGCGCCTGCGGCGGTGAGTAGTGCCGTAGTAGGTGACCCCATGGAGT…	Zm00001d018971
PHM4080_15	7	21144034	A/G	0.25	0.37	1.83	0.42	ACATCCCCGTTTCCCATTCTAACATGAAGAGGGGTGGATTTATTCGATGGTGCATGGAAC[A/G]CCTAGGACATAGGAGACCCCTGCTGATTCATACAGGCCACCATGACGGGCTGCTTCTGCT	Zm00001d019195
PZA00084_2	7	43293298	A/G	0.42	0.49	3.25	2.41	CACGRCACCATGCGAAGCTGATCACATTATGATGCCAATGTCCGTCCCTTATATTCACTG[A/G]TGCACGAATTTGTTCAGTGCCGTCACATCCAGTGCTGGAAATTCATTCACAGCAGCAAGA	Zm00001d019567
PHM4818_15	7	81825090	C/G	0.31	0.43	3.75	1.65	GAGCGAGCTGATGGAGAGGAGGACCTTTGATATGGTCAGTGCAGGGCTCCATTGCTCCTT[C/G]AGGATATCAAGGCAAATGCTCCCATTAGAGTTGATGTTTGGGTGATAAACCTGTATTGTT	Zm00001d019981
PZA01607_1	7	81825382	C/G	0.43	0.49	3.58	3.89	ATCCAGCTTCAAAAGYACTGTACACACAGAGAGACWTTGTTCTGAGAAGCGAGTACAATT[C/G]ACACAGCCATCTGGGCTCTTAATACCATCACACGACAGGAAAACGGTGCAACTTGATTCT	Zm00001d019981
PZA03645_1	7	87799563	A/G	0.44	0.49	5.17	3.16	AATCCACAATAAAAATATCACAACAATAASAAGACATCGATCAAGTTCGTCAATCAGATA[A/G]GCACTGAAACATTATAAAAACATATGTATACACTCAAAGGCAATGAATAATCAAACACTG	Zm00001d020038
PZA01933_3	7	106756776	A/G	0.22	0.34	3.42	0.43	GCATAGCACAAGGAACAAGTTGGTTTGCCATATAAGAAGCATCACCAAAGTCACCAGTGC[A/G]GTGCTAACCATCATGACGCCAACTTCAGCAATGCCTGCGAGTTCAAAGARCACAAAYGTW	Zm00001d020325
BDIBC288	7	141160179	G/T	0.41	0.49	5.83	0.44	TGTACACTNGCACCGCACACCGCACGCGAAATCCAGTCGGCGCGACGACATCACCACCGCCGTAGAGTTGTGGACCACCRCYGGC[G/T]CATGCACAGGGTCCAGAGATTTCCTTGTTCCTTCCTTTTCCCCACCGCCAGNNCGTCGNCCAGCACGTCCTCGTTCCTATCGCCCCGTGCGCCCGGTCCACCGNCCGCCACCGTCCCTGGCCCCTTTTNCATATCCACTGT	Zm00001d021046
C7_141983951_v3_22	7	146875779	T/T	NA	0	31.17	0	CTAATAATTTTACCTTCAACACTGACTCATCAGTAGGCTTAGTTAAGGTACCAAGCATAGTACATTGTGGTGTCCTAGCCCCACTCTTCCAAAACTGCAG[T/T]CACCAGAAGAAGAAAAATAATTGTAAGCACATAAATAAAAGAATCAAACTACTACCAGCAAAATCATAAAATTTTACAGTTTCGATTATCACTTATTATT	Zm00001d021251
PZA02260_2	7	164102522	C/G	0.37	0.47	3.5	4.58	GACAWATARCTATTCTTCTCGGAAACTAACGCGGCAAAAATATGGTTTCATCCACCTTGA[C/G]AGCAAAAGGCCTCTTTGACAGTTACTTCGGCTCCAAGYGCATCTTGCTGCTCAAGCCAAG	Zm00001d021831
C7_158970827_v3_22	7	164315920	C/T	0.02	0.04	20	0	AGTGTACAAACAAGAGCAGCCCGTCCCTTGAAGTCTTGCTTGCTGAATCATCTGATTCTGAAGTGCAAATTTCTGATCTTGAGGAGGGTATTGCCAGTGG[C/T]GCTGGCATTGGCTCAGCTGGACTGTTTGGTACATTCTCATCTTCAGATGACGATGCTTCTGCTGCAGGCGAGCCTTTAGGTGATGTTGCCGACCTGACTA	Zm00001d021839/Zm00001d021838
PZA00795_1	7	170671116	A/G	0.27	0.4	3.67	1.21	ATGTACTTTGCAAYGGCTAAATTAACCTTCTGATAAAGAATCTCAAAAATCCTTGGGCGG[A/G]ATACTGAAGATCTTTCACCCATCAGAGAGGYATTATCAGGACATTCTAGTTTTACACYGT	Zm00001d022115
PZA01533_2	7	173620335	A/G	0.37	0.46	3.67	2.25	TATGACAAGCTCTCTGAAAAAAAATCAGTTGCGTAWTCTGTCCAATGTTGCATTTGAGCT[A/G]YTRCGCTAGTTAATCCTTTTATTTCGGTATGACWTGCAGTGCCTSTAGAGRTGGAGATTC	-
C7_172621243_v3_22	7	178251882	T/C	0.24	0.36	5.42	0.88	ATCCTGGAGCAGTGGTAAGCCACCTTTGCACAGTGCTGCAGTACAGCGTAGCATGATTGGAAAAACTGAAGACAAATCTAAAGAAATGCTGCAAGTCTGC[T/C]ACTCTGTAAATATTACTAGTCAACAGAATTTCTAGTATATACTGAGATATACTGACCTCCCATTGAACAACACATCAAACCAACAAGCCAATCCATGTAC	Zm00001d022469
PZA02174_2	8	4380008	A/C	0.41	0.48	4.75	1.92	NCAAACACCCAACTGTGGACCTAAGAGTAGCCTTGACACAACCGCTCTCCTTAAATTGAT[A/C]TAAGCTCCTTTAACACTCAGTYAGTTCTTGCTTCAAAACATTCATTGATCAAWGTCCGGG	Zm00001d008294
C8_8417549_v3_22	8	8758523	C/A	0.27	0.39	2.58	1.28	CGGCGATCTTCTCTCTTCGAACCTTTGCAGCTACGCTTTGAGGGTCCTTGGTAGGAGCAGGAGCAGCCAGCTTGGCCTGCTTGCTCTTCATCCTGGCCCC[C/A]ACGCCACCACACTGCTTCTTCGCCGCTGCAGCAGCTTGCACCTGATCACCGTCCTGCTTCAGATTCAGTTAAGTTCATGTTATTACTATATATATATTTC	Zm00001d008444
C8_13600561_v3_22	8	13969594	A/C	0.23	0.35	3.08	1.03	TAAATAAATCTTGGGAGAATACAAAAAAGAACAGACTCAGTGCTGGCGGCTCCCACATGATTGTTGAAATTGTTTGCATGACCTGGCTTAAGATAACTCT[A/C]GGGAAAGTTAAGCTACATATCTGCAGATGATTAAGTCAAGACAATTTTGAGCTTGGTCTACTATTGCGGAATAGATGTGACAAATATCAAATTATCAATT	Zm00001d008596
C8_14849011_v3_22	8	15282788	A/G	0.21	0.33	9.67	3.32	CCCAAACACACGTATAGTTTCAGTCACCTGGAGCAACGTAGCCGATGGAGCCTCTTATTCCAGCTGTGCTGCTTGAATTCTGCAGGGTGTTACTTCTTGC[A/G]ATCTCTGGAAGGATCCTTGATATGCCAAAGTCTCCGACCCGGGCACTCATGTCCTGTGCGAGAAGGATGTTGCTTGGCTTGAGATCGCAGTGAACGATTG	Zm00001d008633/Zm00001d008631
PHM2350_17	8	24730381	A/C	0.45	0.5	5.42	5.64	ATATTTAAGAGCAGAAACCCTCCGTGTAAGGTTTAAACAACTGGTCAATATGTTTGTGTT[A/C]TGCAGACCTTCAATTTAAGACGCACAAACGCATCTAAGGCAGATCGCATGGCTCATCACA	Zm00001d008906/Zm00001d008907
PZA00498_5	8	52924031	A/C	0.32	0.44	6.42	1.51	CTTCGATTGGAAGGCGGYGGACGCRGTGCGATCGTGGGTAGACGAGAAACAGTGGTACAA[A/C]TACGCCACCAACAGCTGCGCCGCCGGCAAGGTGTGTGGCCACTACACGCAGGTGGTGTGG	Zm00001d009296
PZA00793_2	8	67222547	A/C	0.4	0.48	3.92	2.69	ACACCGATAGTCTCACTAGACTATCAATTACCAATACAAAAATTGAGTGTACAAAAAGCC[A/C]ATTGGGAATGTTCATCGTCGACGATTCCGTGTTTCCTCYGGAGWGTAGCTCTTTCTATGT	Zm00001d009495/Zm00001d009496
PHM11114_7	8	73809393	A/G	0.37	0.46	5.17	3.95	TGTCGTCCCACTTGTCAGACCGATCGTCATGTTCTTTCTTGCCTCCAACCGAAACCGGCA[A/G]GTCTGACATGTCTAGCTTCTGATACGCAGGGTCGCCGTCCTGGTTGCGCCACCTCCGGAC	Zm00001d009627
PZA03135_1	8	103881572	A/C	0.4	0.48	3.25	3.27	TGCCGCAGCGCAGCAGACCCGCCGCGCTGGGCAGCGACCGCCAGCACCCTTCCCCGTGCG[A/C]CCGGATGTACGCCACCAGCCGCTCGTCCTCCTCCTTGGTCCACGCGCCCTTGTTGGTGTG	Zm00001d010201
PHM4134_8	8	109549008	C/G	0.34	0.45	5	1.32	CATCTGGGTTTTGGACAAGCCCAACATACCAAAGCCTCCACCAGAGACGGAGAGGCTAGT[C/G]GTTATGAGGGGCGACTACAGCAAAATGGACACATATTATGTCATGCCCAATGGGAAGCGT	Zm00001d010322
C8_112246007_v3_22	8	115440343	A/T	0.48	0.5	5.08	0.97	AGATCAATAGGATTTACTCGGTTCAATCTCCTCTTTGGAGACGAAGCAATGTCTCTAGAAGAGTCGAAGCAAGGTTCAATAAAAGCTAGTGCTGCAGCTA[A/T]GGACAAAGGTAATGAAAGAGTCTCACAAGACAAAATAAAAGAATACAGAATTGAAGCAATTGAGCATGTTAGAAAATATCAAGCTAAAACAACAAAGTGG	-
C8_114824208_v3_22	8	118066922	A/T	0.45	0.49	11.42	0.56	ACTACCACGACTAAGATTAGGCACGTCTATAAATATATGTGGTAGCTATTTGGTCCACCGTCTAACTTAATCCATGCCACACTTTTTAATAGCTATTTGA[A/T]ATGGCATCCATCCAGTCTGACAAGCTAATATCAGTTTTTCCTCTACTGCAGACGATCGGGCGGCTGTTGCCGATGAAGCACATATGCATGGTTCAATGGA	Zm00001d008082/Zm00001d010497
PHM5805_19	8	125357810	A/C	0.33	0.44	5.33	3.43	ATTGTAGCGTAGCATGATGTTGGTAAAGTAAATGCTAATTTTAAGGCCAATTTCTTTGGT[A/C]GTATATCTGGGCTGCCAATAAGCTTTTCTTGGGAGCTATTCCCATTAGTTGGCACAGAGG	Zm00001d010713/Zm00001d010714
PZA00770_1	8	139413092	C/G	0.46	0.5	5.42	4.14	CATCGGYGTGGYTGCCCCGCTGTTCTGATACAGACGTTATTCAGAGATGTATGACAAACC[C/G]CCCAGATGTACTAGAGATCCTGAATCTCTCTTAGATTGCTTCCCAGTTCTTAGCTGGTCT	Zm00001d011118/Zm00001d011119
C8_138046523_v3_22	8	142595281	C/T	0.17	0.29	9	0.73	GTATACCTGAGACTTGTCACATTGTCTCTACCTGTGAATTTCTCTAGATCTCTTTGCTGTCTTCTTAGACATCATCATACATTATCTGCAGCACATTACT[C/T]TGCTACTCAGTTTCCACCTAGACATTTAAAGTTCGAATATGCTCTAGCACAATAAAATGATTTTTTAATCACTTACAATCCAGTCTAGACACATTCTTTG	Zm00001d011192
PHM15964_16	8	145983620	A/G	0.46	0.5	4.67	2.45	ACAACAACAACAACAAAAATTATCACTGACATGGGACATGCGAGGCCTTGAATGTGGGTC[A/G]CGTCTTATACACAGGTTTGCCGCGTGCAGCATGCAGTGGACCTCATTTTCGGAGTAGCGC	Zm00001d011288
PZA03182_5	8	158167578	A/G	0.49	0.5	6.42	1.78	TGATGCCGCCGCCCACTGCGCTGGGTAAGGAGATCAGTTGGTTGGTCCGGAACGCATTGT[A/G]CGTACCTGTTCCCCAGGATCTGGTGGAGGCCGACGATCGCRTCCTCCTCCTGCTGCGAGA	Zm00001d011669
PZA02746_2	8	169382813	A/C	0.45	0.5	14.17	8.74	GGTTGTTCGATGGAGTCACARATTTTACATGCTACAAYTCTGGCCCCTCTCAAAAACCCA[A/C]GGAAGGCTRTGAACAAAGGAGCTAGCAACCAGGKAGCTAGTAAGGCACAATAATAAATCA	Zm00001d012167
PHM2749_10	8	178244405	A/G	0.37	0.47	4.42	0.87	AGGGGAGGTGAACTGGTCAAATATTCCAGAATGGAAGACGAAGCCCAAGAGGATGAGAGC[A/G]CACTATGAAGTCCTTGCTCGAGTTGAGGAGGGTCAGGCGATCCCTGAGAGGATAGCGCAG	Zm00001d012662
C8_172633137_v3_22	8	178373756	G/A	0.27	0.39	4.33	0.7	GCGTACTCCATTGATTCGGGCTGAGTTGTGCAAATTGTGATAGAACTTTCCCGAGATTCAAGCCCATACAATGCAGGGCATCTCTATATGCGGTTCAGTT[G/A]CCTCACCCCATGGAGCAAACTGCAGAAGGGCTTGTGTTGCAAGGAACGATGTGAGGCTGCCTTGTGAAGTTAATGCAGTAAGCCAGGGATTGCACTCTCT	Zm00001d012673/Zm00001d012672
C9_5159462_v3_22	9	4770153	G/C	0.36	0.46	3.75	1.99	GCTTGCCTGCCGCGCATTATTGCGCTGCCGTTGCGTAAACCGGTGATGCCCGATCTGCGTCCTTCTGCATCAAAGGTGTGGATCCGACCAGATCAATGCT[G/C]CTCTGCCCCACTCTGTTGTCTCCGAGCAGCTCATGATCTGGGCGTTACCTGACTTCAAGGTTGCTAGCAGTTGCGGCACTGGAGCGCTACTAGGCTCTAG	-
sh1_12	9	10911267	A/G	0.42	0.49	2.92	2.4	GGCAGTGAGTCTCTTGTCGGTTTCCGTATACGGGTAGTAAACACTCATGTCTGCTCCAGG[A/G]GAGACAATGTTGAACTTGGGATCGAAAACATCGATGCCATGGACGACACGGTAGAGCCCA	Zm00001d045042
PHM5181_10	9	15353374	A/G	0.35	0.46	4.17	2.7	TCAGGCGGCTGCTGCTGCCCTCCACCTGCATGCGGTGGTTGCCGAGATGAACTAGCCTGT[A/G]CCTGTGCTGGTTGAGCTAGCATCGGCTGGTAAGGCGGATATTGCGGTGGGTAGGGCATGC	Zm00001d045184/Zm00001d045185/Zm00001d045183
C9_23460887_v3_22	9	23315329	C/T	0.23	0.35	3.92	2.34	GCCAAAAAAACCAAGATTGGGAGTGGGTTCTGGGAAATATTGGAGATGCTTTGATTGGGATTAGTGGTTGTTCACATATCTTCGCTACTGATGGCTGGAA[C/T]ATGAATACTTCTCCTGATTCGCTGCATTGGTGATCTCCTTCCCCTGCAGTTGCCTCTGGAACATTTAACTTTTTTGCCATCTTCTCTCCTTCACCCTTGC	-
PHM229_15	9	30217095	A/G	0.48	0.5	3.42	0.35	GAACCACCATTTGTAGCAGAAGCAATCGCCCCAGGCGAATTACTGCTGGCAGGAGCAATC[A/G]CCCTAGGTGAATCACTGATCAACACAAGACTGGTTGTAGTTGTAGCAGGAGTCGTTCCCC	Zm00001d045635
PZA01791_2	9	84217914	A/G	0.33	0.44	3.92	2.6	CATCTGCAGCAACGTAAGGATYTTCCATTACCTCCTGCGTCAAAATTCATCCATTTAGCT[A/G]CTTAAGTGGCAAACAGGAAAATGGAAATGTTGATGTAAAGTATCTGGCCAATTTTACCTG	Zm00001d046364
PZA01062_1	9	94362347	A/C	0.4	0.48	5.08	4.21	TCAGCGTCCTCTGAAATCAAATCTAACACCCACTTCAGTCSCCGAGGTCTTGGATAATAA[A/C]AACACCAGCAAAGGTTTCAGCTTCACATTTCCTATTCCTAAAGCTCCAAGCTCTCTACTT	Zm00001d046533
PZB01899_1	9	104955799	A/G	0.46	0.5	4	2.26	CTGCAGGAAGAGGGTTGGRCTYACGGGATTCAACTGCCGGTGTGGGAACTTGTACTGCGC[A/G]CTCCACCGCTACTCCGACAAGCACGACTGCAAGTTCGACTACCGGACTGCTGCCAGGGAC	Zm00001d046767
C9_104927179_v3_22	9	107369091	T/C	0.4	0.48	4.25	0	GCGGCGTCCAAAGCGCAGCGAGAGGCCGCGGCGGCCGGCGTCTCCGTGCACGAGTGGCTGCAGCACGTGAAGGCCTCCTTCCTCGGCCTGGTACGCGAGT[T/C]CCGCCCGCTCCCTCTGCGCTGCGTGCTGTGGTACCGATCGATACGGGGACACAATAAGCCGCGTGACTGATCACGACTTGGGTTCGTTGCGCCGCTCGTG	Zm00001d046824
PZA02325_4	9	124158705	A/T	0.3	0.42	4.17	2.52	KTWNWTWCAATGCATAGCTCCCACGCATGTACATATANTA[A/T]TAATAGTTGGAACAATAGCTGAAGAGACTCACAACAAGAGCACAAAYAGATATCCGACAA	Zm00001d047252
PHM7916_4	9	139754822	A/G	0.49	0.5	4.58	4.45	GCCAGAATTTGTAATGTCGACGTCCCCCATTCCTGTATCTTCCTCCTCTTCACTGTCAGC[A/G]TCACCATCGACCTCTGCGTTTTGCTCCATTAGGGAATCAATCTGGTCGAGGAATAGCTTG	Zm00001d027191/Zm00001d047713
C9_146170162_v3_22	9	148750970	T/A	0.4	0.48	5.67	1.41	CTACCCGTACTATAACGCAATAGATGAGTCAAAACTTCTACTGCAGGTCTGTAGCAACCAAAAAAAATTCACCAGAATTTCCGTGACTTGAAATAAACAG[T/A]TAAAATCTCTGGTCGACATGTTTTCCTCCACCTTCATTCATCGATTCTTCACCACCCCATTCCACTGGGGGAAACAATGACACGAATCTCCCTGGATAAC	Zm00001d048047
PZA01715_2	9	150377736	A/G	0.41	0.48	2.83	1.8	AGAATNNNAAGAAACTATACAGGRCCTACGAGGGCAGGTGGCCCATGGAATACATATACC[A/G]ATATATATCATTTGTCGCAGGGATACAAACTGCGCGGACATTTCAGACAGCACGAATTAA	Zm00001d048112
C10_1727588_v3_22	10	1294294	G/C	0.23	0.36	3.25	0.69	GTTGACCAACCAACTCGTAGGAGCTAGGAAGAGGAAGCCATCTTCTTCTTACCAGCTGGTGCGTGTGGACAGGAGGAACCGTGCTGTCCTGGTCATGGAG[G/C]CCCAGGAACTGCAGCGCCTTGCTCCCGGAGTCGACAGTGGTCACTGCATACATTCAGAAACAAAAGCCAAAGGGGCCGGCCACCTTTCGTGAGACTCAGA	Zm00001d023242/Zm00001d023243
PHM1752_36	10	10216086	A/G	0.21	0.33	3.33	1.29	GCCGGCCATCACCGCCCGGGATACCGCCGCCCCTCCGAGAGAGATACGTGTGTACTGATC[A/G]TGGTTAAGCACGTACTCCGATCCATTCCCATCCCATGAAGCCATGATAATGATGATATGA	Zm00001d023559
PHM3922_32	10	17922538	A/G	0.4	0.48	3.17	2.93	GCAGGGATAGAAGCTCTTGCTACCAGTAGCTGTGGATCAACACACGACACACACGAACAT[A/G]TACACACATACAAGCAATCCCAACAACATAGATACCATGAGCAGTTTGATATTTACTCAT	Zm00001d023735
PHM4066_11	10	58036560	A/G	0.15	0.26	4	1.74	TCGGCTGAGTCATTGAACAAGTCCCTGAAAAAGTCGGTTATATTGTGGACCACATCCATC[A/G]CTTTCTTCTTCGCATTGTCCACGAAATCTGCGAAACTTGCGCCTGAGCCCGTGGGGAGTT	Zm00001d024222
PHM2770_19	10	71956880	A/C	0.27	0.4	3.92	3.56	TCGTTCTTCCCCTCTTTCTCAATATAGCCACCAGTCAGCGATGTGAGCTGCTTTAGAAAT[A/C]TCTCCCTCCAATTCTGCAGGAACAGTTTAGTCTCTGCTCCTGCTTCCATCTGGCATTTTG	Zm00001d024462/Zm00001d024463
C10_80805059_v3_22	10	80197370	C/A	0.34	0.45	3.33	1.72	AGCATTCTCTAGGATGATTGATTGTACATGTATGGTAACAAAGCTTATGAATGACTGAATGAACACAATTTTCTAAACATGAGGCAAACCTGTTTGATTG[C/A]AAGAGTGAAGAGAGCTGCAGCGATGAGCTCATTCCTCGACAGAACACCAGCAATTGCTTCAAGCGTAAGTCCAAGGCTAATGTAATTATACTGCAATACA	Zm00001d024608
PZA00814_1	10	87401373	A/C	0.23	0.35	5.5	0.53	TCACCTTCCTCGGCTAYATMCCCGGCATCATCTACGCCATCTACGCCATCACCAAGAACA[A/C]CTAGCTAGTCATCCTTGCCGACGACGATCCATGTCTCTGTATCYGTCTGTTCANNNNNNN	Zm00001d024778
PZA01919_2	10	112304521	C/G	0.42	0.49	8.58	5.93	ATCCTCTATCATATAATAGTTACCATAATATACAAARGGTTTCTTGTGATCAACATAAAA[C/G]CATCCATTCTTGTACGATGGCATTATGAGAAATAACCAGCACGCCGAGAGAAAAAAATGT	Zm00001d025278
PZA00866_2	10	125573758	A/G	0.47	0.5	4.58	2.27	NNNNNNNNNNNNNNNNNNNNNNNNNNGGCCGCTAGCTTGAACACTTGGTAGAGGAATCTG[A/G]TGACTGGCTGCGGTTGGTGGCATGCTGATAAATCCAGAATTACCGAGATGTTGGTAGCTT	Zm00001d025668
C10_132535344_v3_22	10	133738152	G/C	0.02	0.05	12.83	0	AAGCCATGCAAGGCTGATCCATTCTCCCAGCTTCCATGGCGATTGTGACGCTTGCTCTCAGAAACTGCTTTAGTTCGGTAATGACAGCACTGCAGTAGAC[G/C]GAGAAACCAGAGGTGGTCAGTAGGAACACATACAATTTTGATAAAGCAACACGCCAGAACTCATTGCACAAAATGATAAGGGAGTCTAAGCATTCGAAGA	Zm00001d025915/Zm00001d025916/Zm00001d023177
S10_134583972	10	135832682	G/C	0.02	0.05	1	0.17	CAGCATCAGCCGCGCAGGCCACCGACCCCAGCGGCTGCGGCGGGGGCGAGGACCGCTGCGGCGACCTCGTCCTCCCGTACCCTTTCCATCTCAACTCTTC[G/C]TGTGCCAGCGCCGGAGGCGCCAACTCCTCCCTCTTCCGCCTCTCCTGCAACGCCAGCGGCAGCGCCACCCTCACCCTCGCGCTCGGCTCCGCCACATTCC	Zm00001d026004
S10_134655704	10	135904745	T/C	0	0.01	1.75	0.25	GTGGAGATATGGACCAAGTTGTCTGCAATGGAACTTAACACTTCTCAGAACGATGCTGTCTTGAACTGCATTTCCAAAATGCACTCCAAGAGCAGCACAT[T/C]TACCCTTATCTGGGGTCCTCCTGGCACAGGGAAGACAAAAACAATCAGTGTGCTGCTTTGGTTAATGAGAGAAATGAAGCATGGTACGCTCGTATGCGCA	Zm00001d026010
C10_134855919_v3_22	10	136074468	G/A	0.23	0.35	6	0	TGTCCTCCATCATGTAAACCGAGGAAGCTGGTGATCCACTACCTTCAGCTGTGGTTAACACAGACTTCGGTGAGCAAGTCTCCTGCTCAGACAGAGACGG[G/A]GACTGTGCCTGCAGCTGGGGCTCCTGAAGCCGCTTGATCGCGGAGGCGTCGTCCTTGCCGACCGAACTACCCAGCTTGCGCGGGTACGGGTGCGTTGGCC	Zm00001d026016/Zm00001d026017
S10_136072513	10	137273038	T/G	0.05	0.09	3.58	0	TCCAGATTCACAAACGAACACAAAAAGGGGGGAAACGGCGACAGCAGAAGCATTTGCGATGGCAGCACGTAGGCCATCAGAGACTTAAAACTAGGAATCA[T/G]GTCCTGGATCATTTTGTTGCAGTTATTCTCTAATCATCTGACCATGCACACCATTGCAGCCGAGAGATGCAAAAAAATGATCGGAAAAAAAACTGCGAAG	-
PZE-110083653	10	137307809	A/G	NA	0	16.17	0	CGAAACAACTGTATGTCTGTATGTATTTGCGAACAATAGAACTGAAGCAA[A/G]CACTGTATAGAACTGAATCGGCCGGTCCGCCGTCGCTTCGATCTGTCCTC	Zm00001d026061/Zm00001d026062
S10_136840485	10	138058130	T/C	0.03	0.05	2	0.26	ATGACTGAAAACAGCCTAGTATTTATGTCAGAAGCAGCGATTACTGTTCAAGTACGTTACGTCTTCCGCTCTCTTCGGCAGAGGAAACTGTGGGGATTTT[T/C]TTTTAGCGAAGAGGAAGCACTGAAATCGTCTCAGTTAACATCACGAGCTGCGGACAATGGGAATCTGACTGAACTGCATAAGATTACAGGCAATCTTTGC	Zm00001d026083
S10_137904716	10	139140287	T/C	0.01	0.01	1.42	0	ACATCTAACTTATTTTTACTATGGTGCAGATCAGTTATCTACTGTTCCCGATCAGTGCGCAGCAATCCAATGGCTCAAGGTAACTTGTCAGTGACCTGTG[T/C]TATACTGATTGTAGGTCAGAAGTCTAACATATGCTTGATTGCTTCTAGAATATGCTGCTGTATTTTACTATTTTACATGCCTATACTTGGTGTTCCATAT	Zm00001d026127
PZA03605_1	10	142986536	A/G	0.27	0.39	6.33	2.76	GCRTGTAGCTCAATAACTWAAGTTGATCTGGACAGTCTACAGTGAATAAGTTTGACACTT[A/G]TAAAATGTGCATGTATTTTTACAAACSCTGGYACTTTTTTCCTAMTAGRAAATGGGCAGT	Zm00001d026291
C10_142845861_v3_22	10	144129565	G/A	0.23	0.35	3.25	1.64	TGATTGTATTATTGTTCTGGCTGAAGTAGAAATGTCAGTCATAATTTCTTCCAGAAACAGAATGGTATTGGTATTAGAGTTCCTGCAGTTATTACAGGAT[G/A]CCCTAGAGAGAAAGTTCTAGCAGCAATGCATTATGACTTGTGCCCCGTGTCTCACTCCTAGCGTTTTGGGGGATCAACCACACTACTGCGCCTTTTCACA	-
C10_147395038_v3_22	10	148759103	C/G	0.2	0.32	4.08	0.96	CCCTTGTCGCCGCCTCCCTTAGCGACACGCCGAGCTCCTCCGCCTGCTCCTGGGCGTGCTTGCGCACGTAGTTCATCTCTGCTGGCTCGTCCAGTTCGGC[C/G]ACCATCTTCACTGCCCTGTCCAGCAGGTTCATCTGCAGGCATCAAAATGCGTTCTTCCATTAGTAAATTATTATTCAGTTTAGTGCATCTGTGCGAATTA	Zm00001d026603
PZA00355_2	B73V4_ctg104	67455	C/G	0.29	0.41	4.42	1.83	AGGCTGCCGCGACACTGACGCCAGCGATACCGTACGACACAAAGACGAACCAAATGTGAT[C/G]ACAGCAGCTAAYCAGTGCTTTCGTCATGCTCTGAAAGCTGAAGCACCCCATAAAGCTAGC	Zm00001d000288

## Sheet: Table S2
Table S2. Annotation information of genes associated with 180 KASP SNP markers
Gene ID （B73 v4）	KASP name	Chromosome	Start	End	Functional annotation
Zm00001d027593	PZA00175_2	1	8596506	8599611	proteasome component3
Zm00001d028547	PHM4597_14	1	38915529	38915936	Transmembrane protein
Zm00001d028548	PHM4597_14	1	38916237	38917464	maternal effect embryo arrest 59
Zm00001d029084	PZB01062_3	1	57446546	57452595	Fumarate hydratase 1 mitochondrial
Zm00001d029652	C1_79761748_v3_22	1	81357683	81361453	5-oxoprolinase
Zm00001d029829	PZE-101093951/PZE0186065237	1	89157703	89163658	U-box domain-containing protein 33
Zm00001d029840	PZE0186365075	1	89587618	89589865	Short-chain dehydrogenase TIC 32 chloroplastic
Zm00001d030094	PHM10621_29	1	105181711	105186026	Putative WEB family protein chloroplastic
Zm00001d030314	PHM1932_51	1	121820597	121821836	Proline-rich protein
Zm00001d030640	BDIBC024	1	150287615	150295914	Metallopeptidase M24 family protein
Zm00001d030641	BDIBC024	1	150294467	150294540	--
Zm00001d030675	PHM1725_34	1	152400814	152405347	UNC93-like protein 3
Zm00001d030837	BDIBC025	1	162455095	162458202	--
Zm00001d031315	PHM1968_22	1	185871254	185874831	Transducin/WD40 repeat-like superfamily protein
Zm00001d031447	C1_188121557_v3_22	1	190284563	190291949	ABC transporter C family member 10
Zm00001d032181	PHM12706_14	1	216009436	216011564	60S ribosomal protein L34-3
Zm00001d032182	PHM12706_14	1	216012058	216013411	NAC (No Apical Meristem) domain transcriptional regulator superfamily protein
Zm00001d032604	PZA00664_3	1	231816478	231819909	WAT1-related protein chloroplastic
Zm00001d033295	PZA02269_3	1	257899024	257916953	calcineurin B-like3
Zm00001d033799	BDIBC050	1	274078397	274085766	phytochromeA1
Zm00001d034385	PZB01403_1	1	291510737	291518900	aldehyde oxidase3
Zm00001d034919	PHM4752_14	1	305598350	305602628	RuBisCO large subunit-binding protein subunit alpha
Zm00001d001780	C2_728401_v3_22	2	709269	717277	CASP-like protein 1
Zm00001d001898	PHM13440_13	2	2553344	2559999	--
Zm00001d002089	PHM3309_8	2	5787176	5800531	Tetratricopeptide repeat (TPR)-like superfamily protein
Zm00001d002656	C2_17879818_v3_22	2	18450320	18475288	Protein CHROMATIN REMODELING 19
Zm00001d002811	PHM6111_5	2	23362233	23364607	GATA zinc finger family protein
Zm00001d003213	PZA02378_7	2	36131309	36140421	--
Zm00001d003877	PHM3457_6	2	64525595	64526098	Pollen-specific protein-like
Zm00001d003878	PHM3457_6	2	64526539	64530682	Probable beta-14-xylosyltransferase IRX10L
Zm00001d003897	C2_64580161_v3_22	2	65742713	65755466	RING finger protein
Zm00001d004472	PHM13360_13	2	114012780	114016467	Polyketide cyclase/dehydrase and lipid transport superfamily protein
Zm00001d004708	PHM3626_3	2	132579699	132581191	F-box protein interaction domain containing protein
Zm00001d004847	C2_140150779_v3_22	2	144288245	144290435	rRNA N-glycosidase
Zm00001d005055	PZA03211_6	2	156345821	156346504	Transcription factor MYB86
Zm00001d005539	PZA00495_5	2	178058279	178065291	Ferrochelatase
Zm00001d006212	C2_196365066_v3_22	2	201957643	201964027	Two-component response regulator-like APRR9
Zm00001d006257	C2_197191394_v3_22	2	202910034	202917109	phospholipase D10
Zm00001d006336	PHM3668_12	2	204951629	204962354	--
Zm00001d006337	PHM3668_12	2	204963561	204973694	Whole genome shotgun sequence of line PN40024 scaffold_26.assembly12x (Fragment)
Zm00001d006789	PZA01885_2	2	216680792	216695299	--
Zm00001d007949	PZD00022_5	2	243898782	243908001	Agamous-like MADS-box protein AGL8
Zm00001d039278	C3_1676111_v3_22	3	960351	964772	25.3 kDa vesicle transport protein
Zm00001d039279	C3_1676111_v3_22	3	965601	966515	Harpin-induced protein
Zm00001d039402	PZA02090_1	3	3461779	3462858	--
Zm00001d039403	PZA02090_1	3	3463017	3468930	Dol-P-Man:Man(6)GlcNAc(2)-PP-Dol alpha-12-mannosyltransferase
Zm00001d039656	C3_11540103_v3_22	3	10861809	10866922	NADH-cytochrome b5 reductase-like protein
Zm00001d039657	C3_11540103_v3_22	3	10867413	10868160	--
Zm00001d040109	PHM2343_25	3	27953105	27954241	--
Zm00001d040341	C3_39293314_v3_22	3	38862363	38865341	Peroxiredoxin-2F mitochondrial
Zm00001d040611	PZA01447_1	3	53767845	53777713	Homeobox protein liguleless 3
Zm00001d040829	PHM5502_31	3	68286049	68295110	Transposon protein [Source:UniProtKB/TrEMBL%3BAcc:B6UFJ9]
Zm00001d041165	PZA02742_1	3	101289527	101292306	Calcium-dependent protein kinase 24
Zm00001d041603	PZA00413_20	3	129427114	129430257	Protein OS-9 homolog
Zm00001d041941	C3_143831860_v3_22	3	144670690	144674258	Leucine-rich repeat protein kinase family protein
Zm00001d042007	S3_146026612	3	147174398	147175561	Protein MITOFERRINLIKE 1 chloroplastic
Zm00001d042013	S3_146250249	3	147399992	147402361	receptor-like protein kinase 1
Zm00001d042016	S3_146363360	3	147508159	147509254	--
Zm00001d042024	S3_146602134	3	147723706	147727901	--
Zm00001d042025	S3_146602134	3	147728102	147730628	Ubiquitin-fold modifier 1
Zm00001d042395	PZA00667_2	3	164412499	164415646	Mitochondrial import inner membrane translocase subunit TIM16
Zm00001d042553	C3_169075836_v3_22	3	171628495	171642926	Pectin acetylesterase 5
Zm00001d042884	PHM17210_5	3	182846757	182851933	Acyl-coenzyme A oxidase
Zm00001d042885	PHM17210_5	3	182852880	182858783	Protein HESO1
Zm00001d043427	PZB01109_1	3	199485601	199485861	--
Zm00001d049006	PZA02358_1	4	12307519	12308406	PHD finger protein ALFIN-LIKE 6
Zm00001d049018	C4_11839414_v3_22	4	12734554	12739401	Trypsin family protein with PDZ domain
Zm00001d049605	PHM5572_19	4	37186170	37193409	Protein CHROMATIN REMODELING 35
Zm00001d049606	PHM5572_19	4	37194347	37198546	Pentatricopeptide repeat-containing protein chloroplastic
Zm00001d049958	PZA00726_10	4	55678978	55684958	Putative peptidyl-prolyl cis-trans isomerase and WD40 repeat domain family protein
Zm00001d050219	PZA00218_1	4	74335082	74344859	Phosphatidylinositol 3-kinase VPS34
Zm00001d050943	PZA03409_1	4	132886764	132891622	ARM-repeat/Tetratricopeptide repeat (TPR)-like protein
Zm00001d051951	C4_172116235_v3_22	4	175147743	175157252	casein kinase I
Zm00001d051998	PZA01477_3	4	176207227	176221261	AP-1 complex subunit gamma-1
Zm00001d052945	PZA02779_1	4	205815603	205819193	Probable ribonuclease P/MRP protein subunit POP5
Zm00001d053706	C4_234964903_v3_22	4	239617826	239627509	ABC transporter B family member 15
Zm00001d053989	C4_239917922_v3_22	4	244755447	244765434	RING/U-box protein
Zm00001d012849	PHM662_27	5	1082609	1084730	NAD(P)-binding Rossmann-fold superfamily protein
Zm00001d012850	PHM662_27	5	1084640	1087652	Nucleotide-diphospho-sugar transferase family protein
Zm00001d013251	PZA02462_1	5	7132169	7135357	LRR receptor-like serine/threonine-protein kinase RPK2
Zm00001d013276	C5_7373194_v3_22	5	7615288	7624824	Myosin-12
Zm00001d013886	PZA01427_1	5	23781964	23784644	CRP3 - Cysteine-rich family protein precursor expressed
Zm00001d014275	PZA00981_3	5	38929696	38950577	--
Zm00001d014920	PHM4165_14	5	68358713	68371222	Putative hect E3 ubiquitin ligase
Zm00001d015183	C5_76412545_v3_22	5	78672023	78677071	L-aspartate oxidase chloroplastic
Zm00001d015400	C5_86188043_v3_22	5	88443306	88448870	S-adenosyl-L-methionine-dependent methyltransferases superfamily protein
Zm00001d015401	C5_86188043_v3_22	5	88448697	88451738	ALA-interacting subunit 1
Zm00001d015504	PZA00643_13	5	94160702	94167041	Protein phosphatase 2C isoform gamma
Zm00001d015505	PZA00643_13	5	94167247	94184406	Nucleoid-associated protein chloroplastic
Zm00001d015746	PZA02164_16	5	115748852	115750963	Adenine nucleotide transporter BT1 chloroplastic/mitochondrial
Zm00001d016299	C5_152469859_v3_22	5	156137453	156146644	mitochondrial carrier family protein1
Zm00001d016683	ae1_7	5	172410770	172412111	--
Zm00001d016684	ae1_7	5	172412995	172430415	4-alpha-glucan-branching enzyme 2C chloroplastic/amyloplastic
Zm00001d016715	PZA03536_1	5	173614753	173615752	--
Zm00001d016716	PZA03536_1	5	173615731	173631454	Integrin beta-1-binding protein 2
Zm00001d016836	C5_173804626_v3_22	5	177823355	177829656	rough endosperm3
Zm00001d017472	PZA00352_23	5	196958513	196962505	Cationic amino acid transporter 9 chloroplastic
Zm00001d017895	PHM3512_186	5	209709534	209714278	Cellulose synthase-like protein E1
Zm00001d017896	PHM3512_186	5	209714173	209717529	Uclacyanin-2
Zm00001d018280	C5_212048417_v3_22	5	217830621	217837326	MTD1 [Source:UniProtKB/TrEMBL%3BAcc:B4FRH4]
Zm00001d018472	C5_215565474_v3_22	5	221369297	221375425	Receptor-like serine/threonine-protein kinase ALE2
Zm00001d018488	PZA02480_1	5	221696671	221702095	cytochrome P450 13
Zm00001d018489	PZA02480_1	5	221702963	221706664	Tumor-related protein
Zm00001d035200	C6_9203520_v3_22	6	9608412	9611522	Putative AMP-dependent synthetase and ligase superfamily protein
Zm00001d035234	S6_18924381	6	15908223	15911138	protein%3B Tyrosine specific protein phosphatase-like
Zm00001d035285	S6_21007530	6	19340069	19371142	Heat shock protein 90-6 mitochondrial
Zm00001d035294	C6_21413924_v3_22	6	19588220	19593139	Indole-3-pyruvate monooxygenase YUCCA2
Zm00001d035578	PZA00440_1	6	34503115	34512232	P-loop containing nucleoside triphosphate hydrolases superfamily protein
Zm00001d035918	PZA03120_1	6	60271741	60272826	Putative MYB DNA-binding domain superfamily protein
Zm00001d036626	PZA00214_1	6	95462355	95463470	Tubulin beta-4 chain
Zm00001d036905	PZB01658_1	6	106070137	106077362	Transducin/WD40 repeat-like superfamily protein
Zm00001d037386	lac1_3	6	124045008	124049689	Transmembrane protein20
Zm00001d037950	PZA02187_1	6	143301519	143339329	Serine/threonine-protein kinase TOR
Zm00001d038280	PZA02436_1	6	153171029	153172387	U-box domain-containing protein 29
Zm00001d038367	C6_151676156_v3_22	6	155628842	155636644	Palmitoyltransferase PFA4
Zm00001d038535	PZA01462_1	6	159533551	159536132	60S ribosomal protein L30-2
Zm00001d038536	PZA01462_1	6	159537562	159543625	Endoplasmic reticulum vesicle transporter protein
Zm00001d038596	Pioneer_428,PZA00527_10	6	160676002	160676295	--
Zm00001d038597	Pioneer_428,PZA00527_10	6	160677919	160678539	globulin3
Zm00001d038599	PZA00223_4	6	160734732	160736672	Peroxidase 1
Zm00001d038600	PZA00223_4	6	160737498	160741340	TraB protein
Zm00001d038618	SYN23632	6	161016360	161021055	Cyclic nucleotide-gated ion channel 4
Zm00001d038660	PHM597_18	6	161968078	161971277	Protein tesmin/TSO1-like CXC 4
Zm00001d038665	SYN30204	6	162205876	162207609	Tyrosine/DOPA decarboxylase 1
Zm00001d038845	PZA01468_1	6	165684131	165730362	Myosin family protein with Dil domain
Zm00001d038846	PZA01468_1	6	165730468	165734191	Protein phosphatase 2C 16
Zm00001d039155	PHM3466_69	6	171177893	171180993	Tudor/PWWP/MBT superfamily protein
Zm00001d039156	PHM3466_69	6	171181094	171184464	Protein EARLY FLOWERING 3
Zm00001d018820	PHM3078_12	7	6432127	6438573	FAD-dependent oxidoreductase family protein
Zm00001d018821	PHM3078_12	7	6432129	6438573	RNA-binding protein CP33 chloroplastic
Zm00001d018971	opaque2-SNP1	7	11075377	11078232	Regulatory protein opaque-2
Zm00001d019195	PHM4080_15	7	21140414	21142984	Histone-lysine N-methyltransferase H3 lysine-9 specific SUVH3
Zm00001d019567	PZA00084_2	7	43293292	43296381	phosphoglucosamine mutase family protein
Zm00001d019981	PHM4818_15,PZA01607_1	7	81821997	81825706	Ubiquitin-conjugating enzyme E2 30
Zm00001d020038	PZA03645_1	7	87795585	87811711	Histone-lysine N-methyltransferase%252C H3 lysine-36 and H4 lysine-20specific%253B SET domain protein 110
Zm00001d020325	PZA01933_3	7	106755372	106760086	Putative potassium transporter 12
Zm00001d021046	BDIBC288	7	141160173	141163742	Oleoyl-acyl carrier protein thioesterase 2 chloroplastic
Zm00001d021251	C7_141983951_v3_22	7	146867422	146876752	Glutamyl-tRNA reductase-binding protein chloroplastic
Zm00001d021831	PZA02260_2	7	164100462	164102432	Zinc finger CCCH domain-containing protein 56
Zm00001d021838	C7_158970827_v3_22	7	164311050	164316526	--
Zm00001d021839	C7_158970827_v3_22	7	164317820	164319461	Remorin family protein
Zm00001d022115	PZA00795_1	7	170665003	170671361	signal recognition particle-related / SRP-related
Zm00001d022469	C7_172621243_v3_22	7	178246469	178259360	Probable histone-arginine methyltransferase 1.4
Zm00001d008294	PZA02174_2	8	4374512	4380445	Translin family protein
Zm00001d008444	C8_8417549_v3_22	8	8757504	8759356	Transcription factor bHLH83
Zm00001d008596	C8_13600561_v3_22	8	13967313	13972823	Vacuolar sorting protein 4b
Zm00001d008631	C8_14849011_v3_22	8	15272221	15287303	Putative pentatricopeptide repeat-containing protein
Zm00001d008633	C8_14849011_v3_22	8	15281961	15285618	Putative leucine-rich repeat receptor-like protein kinase family protein
Zm00001d008906	PHM2350_17	8	24723653	24730965	Protein SCAR3
Zm00001d008907	PHM2350_17	8	24731994	24736184	Polyadenylate-binding protein-interacting protein 9
Zm00001d009296	PZA00498_5	8	52923857	52924360	Pathogenesis-related protein PRMS
Zm00001d009495	PZA00793_2	8	67221503	67222084	Ribosomal protein L7/L12 oligomerisation%3BRibosomal protein L7/L12 C-terminal/adaptor protein ClpS-like
Zm00001d009496	PZA00793_2	8	67222299	67226447	Rab5-interacting family protein
Zm00001d009627	PHM11114_7	8	73809006	73812662	--
Zm00001d010201	PZA03135_1	8	103881482	103882231	Transcription repressor MYB6
Zm00001d010322	PHM4134_8	8	109537444	109549673	methyl binding domain101a
Zm00001d008082	C8_114824208_v3_22	8	118066941	118067747	--
Zm00001d010497	C8_114824208_v3_22	8	118067478	118071101	--
Zm00001d010713	PHM5805_19	8	125353037	125356933	Protein tesmin/TSO1-like CXC 4
Zm00001d010714	PHM5805_19	8	125357230	125363502	Pseudouridine synthase family protein
Zm00001d011118	PZA00770_1	8	139411312	139412455	Os12g0638500 protein
Zm00001d011119	PZA00770_1	8	139412828	139416792	Peroxisomal membrane protein PEX14
Zm00001d011192	C8_138046523_v3_22	8	142592861	142598233	Carbamoyl-phosphate synthase large chain chloroplastic
Zm00001d011288	PHM15964_16	8	145979013	145985394	Protein kinase protein with adenine nucleotide alpha hydrolases-like domain
Zm00001d011669	PZA03182_5	8	158166587	158167961	Putative MYB DNA-binding domain superfamily protein
Zm00001d012167	PZA02746_2	8	169382734	169386405	SF16 protein
Zm00001d012662	PHM2749_10	8	178243990	178247079	--
Zm00001d012672	C8_172633137_v3_22	8	178360607	178372390	protein%3B Pentatricopeptide (PPR) repeat protein-like
Zm00001d012673	C8_172633137_v3_22	8	178372943	178378074	uvrB/uvrC motif-containing protein
Zm00001d045042	sh1_12	9	10906934	10912944	Sucrose synthase 1
Zm00001d045183	PHM5181_10	9	15348748	15353756	Zinc finger CCCH domain-containing protein 4
Zm00001d045184	PHM5181_10	9	15353940	15354797	Protein kinase superfamily protein
Zm00001d045185	PHM5181_10	9	15355255	15356578	--
Zm00001d045635	PHM229_15	9	30190972	30217757	Helicase protein MOM1
Zm00001d046364	PZA01791_2	9	84217900	84227494	Putative U-box domain protein kinase family
Zm00001d046533	PZA01062_1	9	94356499	94362871	nucleoporin-related
Zm00001d046767	PZB01899_1	9	104954887	104960193	Zinc finger protein1
Zm00001d046824	C9_104927179_v3_22	9	107368857	107369638	--
Zm00001d047252	PZA02325_4	9	124157679	124158777	--
Zm00001d047713	PHM7916_4	9	139754473	139758419	Eukaryotic translation initiation factor 2 subunit alpha
Zm00001d027191	PHM7916_4	9	139755168	139755407	--
Zm00001d048047	C9_146170162_v3_22	9	148736781	148750370	Nuclear pore complex protein NUP155
Zm00001d048112	PZA01715_2	9	150377793	150378578	RING/U-box superfamily protein
Zm00001d023242	C10_1727588_v3_22	10	1292263	1294372	Two-component response regulator ARR9
Zm00001d023243	C10_1727588_v3_22	10	1295378	1301629	2-isopropylmalate synthase 1 chloroplastic
Zm00001d023559	PHM1752_36	10	10215795	10217698	Fructose-bisphosphate aldolase
Zm00001d023735	PHM3922_32	10	17919269	17922752	Nitrilase-associated protein
Zm00001d024222	PHM4066_11	10	58034393	58036920	Uncharacterised conserved protein (UCP012943)
Zm00001d024462	PHM2770_19	10	71953333	71955151	--
Zm00001d024463	PHM2770_19	10	71956367	71966054	Thyroid adenoma-associated protein-like protein
Zm00001d024608	C10_80805059_v3_22	10	80193417	80198259	Duplicated homeodomain-like superfamily protein
Zm00001d024778	PZA00814_1	10	87401369	87401545	Hydrophobic protein RCI2B
Zm00001d025278	PZA01919_2	10	112299570	112307718	Protein MEI2-like 1
Zm00001d025668	PZA00866_2	10	125572844	125579987	hapless 8
Zm00001d025915	C10_132535344_v3_22	10	133733079	133739911	Syntaxin-81
Zm00001d025916	C10_132535344_v3_22	10	133737303	133738259	E3 ubiquitin-protein ligase RMA1
Zm00001d023177	C10_132535344_v3_22	10	133738329	133739379	--
Zm00001d026004	S10_134583972	10	135832420	135834891	Putative WAK-related receptor-like protein kinase family protein
Zm00001d026010	S10_134655704	10	135896388	135908452	P-loop containing nucleoside triphosphate hydrolases superfamily protein
Zm00001d026016	C10_134855919_v3_22	10	136072033	136073276	RNA-binding (RRM/RBD/RNP motifs) family protein
Zm00001d026017	C10_134855919_v3_22	10	136073204	136075724	Protein REVEILLE 1
Zm00001d026061	PZE-110083653	10	137306305	137307456	Plant-specific domain TIGR01568 family protein
Zm00001d026062	PZE-110083653	10	137308233	137310190	GDSL-like Lipase/Acylhydrolase superfamily protein
Zm00001d026083	S10_136840485	10	138054130	138057959	Putative cytochrome P450 superfamily protein
Zm00001d026127	S10_137904716	10	139138426	139205090	Patched family protein
Zm00001d026291	PZA03605_1	10	142982967	142990366	DNA methyl transferase2
Zm00001d026603	C10_147395038_v3_22	10	148758023	148764012	Magnesium-chelatase subunit ChlH chloroplastic
Zm00001d000288	PZA00355_2	B73V4_ctg104	67198	68824	Auxin-responsive protein IAA29

## Sheet: Table S3
Table S3. Gene Ontology annotation informtation of genes associated with 180 KASP SNP markers
Gene ID	GO Term	GO Description
Zm00001d000288	GO:0005515	Interacting selectively and non-covalently with any protein or protein complex (a complex of two or more proteins that may include other nonprotein molecules).
Zm00001d000288	GO:0005634	A membrane-bounded organelle of eukaryotic cells in which chromosomes are housed and replicated. In most cells, the nucleus contains all of the cell's chromosomes except the organellar chromosomes, and is the site of RNA synthesis and processing. In some species, or in specialized cell types, RNA metabolism or DNA replication may be absent.
Zm00001d000288	GO:0006355	Any process that modulates the frequency, rate or extent of cellular DNA-templated transcription.
Zm00001d000288	GO:0009733	Any process that results in a change in state or activity of a cell or an organism (in terms of movement, secretion, enzyme production, gene expression, etc.) as a result of an auxin stimulus.
Zm00001d000288	GO:0009734	A series of molecular signals generated by the binding of the plant hormone auxin to a receptor, and ending with modulation of a downstream cellular process, e.g. transcription.
Zm00001d001780	GO:0005886	The membrane surrounding a cell that separates the cell from its external environment. It consists of a phospholipid bilayer and associated proteins.
Zm00001d001780	GO:0016020	A lipid bilayer along with all the proteins and protein complexes embedded in it an attached to it.
Zm00001d001780	GO:0016021	The component of a membrane consisting of the gene products and protein complexes having at least some part of their peptide sequence embedded in the hydrophobic region of the membrane.
Zm00001d001780	GO:0071555	A process that results in the assembly, arrangement of constituent parts, or disassembly of the cell wall, the rigid or semi-rigid envelope lying outside the cell membrane of plant, fungal and most prokaryotic cells, maintaining their shape and protecting them from osmotic lysis.
Zm00001d001898	GO:0000139	The lipid bilayer surrounding any of the compartments of the Golgi apparatus.
Zm00001d001898	GO:0005829	The part of the cytoplasm that does not contain organelles but which does contain other particulate matter, such as protein complexes.
Zm00001d001898	GO:0034066	A protein complex that acts as a nucleotide exchange factor for the GTPase Ypt6p, and is required for fusion of endosome-derived vesicles with the Golgi.
Zm00001d001898	GO:0042147	The directed movement of membrane-bounded vesicles from endosomes back to the trans-Golgi network where they are recycled for further rounds of transport.
Zm00001d002089	GO:0005515	Interacting selectively and non-covalently with any protein or protein complex (a complex of two or more proteins that may include other nonprotein molecules).
Zm00001d002089	GO:0005737	All of the contents of a cell excluding the plasma membrane and nucleus, but including other subcellular structures.
Zm00001d002089	GO:0006996	A process that is carried out at the cellular level which results in the assembly, arrangement of constituent parts, or disassembly of an organelle within a cell. An organelle is an organized structure of distinctive morphology and function. Includes the nucleus, mitochondria, plastids, vacuoles, vesicles, ribosomes and the cytoskeleton. Excludes the plasma membrane.
Zm00001d002089	GO:0009536	Any member of a family of organelles found in the cytoplasm of plants and some protists, which are membrane-bounded and contain DNA. Plant plastids develop from a common type, the proplastid.
Zm00001d002089	GO:0009579	A membranous cellular structure that bears the photosynthetic pigments in plants, algae, and cyanobacteria. In cyanobacteria thylakoids are of various shapes and are attached to, or continuous with, the plasma membrane. In eukaryotes they are flattened, membrane-bounded disk-like structures located in the chloroplasts; in the chloroplasts of higher plants the thylakoids form dense stacks called g…
Zm00001d002656	GO:0000166	Interacting selectively and non-covalently with a nucleotide, any compound consisting of a nucleoside that is esterified with (ortho)phosphate or an oligophosphate at any hydroxyl group on the ribose or deoxyribose.
Zm00001d002656	GO:0003677	Any molecular function by which a gene product interacts selectively and non-covalently with DNA (deoxyribonucleic acid).
Zm00001d002656	GO:0003682	Interacting selectively and non-covalently with chromatin, the network of fibers of DNA, protein, and sometimes RNA, that make up the chromosomes of the eukaryotic nucleus during interphase.
Zm00001d002656	GO:0005524	Interacting selectively and non-covalently with ATP, adenosine 5'-triphosphate, a universally important coenzyme and enzyme regulator.
Zm00001d002656	GO:0005634	A membrane-bounded organelle of eukaryotic cells in which chromosomes are housed and replicated. In most cells, the nucleus contains all of the cell's chromosomes except the organellar chromosomes, and is the site of RNA synthesis and processing. In some species, or in specialized cell types, RNA metabolism or DNA replication may be absent.
Zm00001d002656	GO:0006338	Dynamic structural changes to eukaryotic chromatin occurring throughout the cell division cycle. These changes range from the local changes necessary for transcriptional regulation to global changes necessary for chromosome segregation.
Zm00001d002656	GO:0006974	Any process that results in a change in state or activity of a cell (in terms of movement, secretion, enzyme production, gene expression, etc.) as a result of a stimulus indicating damage to its DNA from environmental insults or errors during metabolism.
Zm00001d002656	GO:0008094	Catalysis of the reaction: ATP + H2O = ADP + phosphate; this reaction requires the presence of single- or double-stranded DNA, and it drives another reaction.
Zm00001d002656	GO:0046872	Interacting selectively and non-covalently with any metal ion.
Zm00001d002656	GO:0070615	Catalysis of the reaction: ATP + H2O = ADP + phosphate. This reaction requires the presence of one or more nucleosomes.
Zm00001d002656	GO:0071494	Any process that results in a change in state or activity of a cell (in terms of movement, secretion, enzyme production, gene expression, etc.) as a result of a UV-C radiation stimulus. UV-C radiation (UV-C light) spans the wavelengths 100 to 280 nm.
Zm00001d002811	GO:0005634	A membrane-bounded organelle of eukaryotic cells in which chromosomes are housed and replicated. In most cells, the nucleus contains all of the cell's chromosomes except the organellar chromosomes, and is the site of RNA synthesis and processing. In some species, or in specialized cell types, RNA metabolism or DNA replication may be absent.
Zm00001d002811	GO:0006355	Any process that modulates the frequency, rate or extent of cellular DNA-templated transcription.
Zm00001d002811	GO:0008270	Interacting selectively and non-covalently with zinc (Zn) ions.
Zm00001d002811	GO:0030154	The process in which relatively unspecialized cells, e.g. embryonic or regenerative cells, acquire specialized structural and/or functional features that characterize the cells, tissues, or organs of the mature organism or some other relatively stable phase of the organism's life history. Differentiation includes the processes involved in commitment of a cell to a specific fate and its subsequent…
Zm00001d002811	GO:0043565	Interacting selectively and non-covalently with DNA of a specific nucleotide composition, e.g. GC-rich DNA binding, or with a specific sequence motif or type of DNA e.g. promotor binding or rDNA binding.
Zm00001d003213	GO:0005515	Interacting selectively and non-covalently with any protein or protein complex (a complex of two or more proteins that may include other nonprotein molecules).
Zm00001d003877	GO:0005615	That part of a multicellular organism outside the cells proper, usually taken to be outside the plasma membranes, and occupied by fluid.
Zm00001d003878	GO:0005794	A membrane-bound cytoplasmic organelle of the endomembrane system that further processes the core oligosaccharides (e.g. N-glycans) added to proteins in the endoplasmic reticulum and packages them into membrane-bound vesicles. The Golgi apparatus operates at the intersection of the secretory, lysosomal, and endocytic pathways.
Zm00001d003878	GO:0006486	A protein modification process that results in the addition of a carbohydrate or carbohydrate derivative unit to a protein amino acid, e.g. the addition of glycan chains to proteins.
Zm00001d003878	GO:0009834	A cellular process that results in the biosynthesis of constituent macromolecules, assembly, and arrangement of constituent parts of inextensible cellulose- and pectin-containing cell walls that are formed between the plasma membrane and primary cell wall after cell expansion is complete. An example of this is found in Arabidopsis thaliana.
Zm00001d003878	GO:0010417	The chemical reactions and pathways resulting in the formation of glucuronoxylan, a polymer containing a beta-1,4-linked D-xylose backbone substituted with glucuronic acid residues.
Zm00001d003878	GO:0016020	A lipid bilayer along with all the proteins and protein complexes embedded in it an attached to it.
Zm00001d003878	GO:0016021	The component of a membrane consisting of the gene products and protein complexes having at least some part of their peptide sequence embedded in the hydrophobic region of the membrane.
Zm00001d003878	GO:0016740	Catalysis of the transfer of a group, e.g. a methyl group, glycosyl group, acyl group, phosphorus-containing, or other groups, from one compound (generally regarded as the donor) to another compound (generally regarded as the acceptor). Transferase is the systematic name for any enzyme of EC class 2.
Zm00001d003878	GO:0016757	Catalysis of the transfer of a glycosyl group from one compound (donor) to another (acceptor).
Zm00001d003897	GO:0005634	A membrane-bounded organelle of eukaryotic cells in which chromosomes are housed and replicated. In most cells, the nucleus contains all of the cell's chromosomes except the organellar chromosomes, and is the site of RNA synthesis and processing. In some species, or in specialized cell types, RNA metabolism or DNA replication may be absent.
Zm00001d003897	GO:0007275	The biological process whose specific outcome is the progression of a multicellular organism over time from an initial condition (e.g. a zygote or a young adult) to a later condition (e.g. a multicellular animal or an aged adult).
Zm00001d003897	GO:0045893	Any process that activates or increases the frequency, rate or extent of cellular DNA-templated transcription.
Zm00001d003897	GO:2000032	Any process that modulates the frequency, rate or extent of secondary shoot formation.
Zm00001d004472	GO:0003677	Any molecular function by which a gene product interacts selectively and non-covalently with DNA (deoxyribonucleic acid).
Zm00001d004472	GO:0005634	A membrane-bounded organelle of eukaryotic cells in which chromosomes are housed and replicated. In most cells, the nucleus contains all of the cell's chromosomes except the organellar chromosomes, and is the site of RNA synthesis and processing. In some species, or in specialized cell types, RNA metabolism or DNA replication may be absent.
Zm00001d004472	GO:0008289	Interacting selectively and non-covalently with a lipid.
Zm00001d004472	GO:0016020	A lipid bilayer along with all the proteins and protein complexes embedded in it an attached to it.
Zm00001d004472	GO:0016021	The component of a membrane consisting of the gene products and protein complexes having at least some part of their peptide sequence embedded in the hydrophobic region of the membrane.
Zm00001d004708	GO:0005515	Interacting selectively and non-covalently with any protein or protein complex (a complex of two or more proteins that may include other nonprotein molecules).
Zm00001d004847	GO:0006952	Reactions, triggered in response to the presence of a foreign body or the occurrence of an injury, which result in restriction of damage to the organism attacked or prevention/recovery from the infection caused by the attack.
Zm00001d004847	GO:0008152	The chemical reactions and pathways, including anabolism and catabolism, by which living organisms transform chemical substances. Metabolic processes typically transform small molecules, but also include macromolecular processes such as DNA repair and replication, and protein synthesis and degradation.
Zm00001d004847	GO:0016787	Catalysis of the hydrolysis of various bonds, e.g. C-O, C-N, C-C, phosphoric anhydride bonds, etc. Hydrolase is the systematic name for any enzyme of EC class 3.
Zm00001d004847	GO:0016798	Catalysis of the hydrolysis of any glycosyl bond.
Zm00001d004847	GO:0017148	Any process that stops, prevents, or reduces the frequency, rate or extent of the chemical reactions and pathways resulting in the formation of proteins by the translation of mRNA or circRNA.
Zm00001d004847	GO:0030598	Catalysis of the hydrolysis of the N-glycosylic bond at A-4324 in 28S rRNA from rat ribosomes or corresponding sites in 28S RNA from other species.
Zm00001d004847	GO:0035821	The process in which an organism effects a change in the structure or processes of another organism.
Zm00001d004847	GO:0090729	Interacting selectively with one or more biological molecules in another (target) organism, initiating pathogenesis (leading to an abnormal, generally detrimental state) in the target organism. The activity should refer to an evolved function of the active gene product, i.e. one that was selected for. Examples include the activity of botulinum toxin, and snake venom.
Zm00001d005055	GO:0003677	Any molecular function by which a gene product interacts selectively and non-covalently with DNA (deoxyribonucleic acid).
Zm00001d005055	GO:0010119	Any process that modulates the frequency, rate or extent of stomatal movement.
Zm00001d005539	GO:0004325	Catalysis of the reaction: protoheme = Fe(2+) + protoporphyrin IX.
Zm00001d005539	GO:0005739	A semiautonomous, self replicating organelle that occurs in varying numbers, shapes, and sizes in the cytoplasm of virtually all eukaryotic cells. It is notably the site of tissue respiration.
Zm00001d005539	GO:0006779	The chemical reactions and pathways resulting in the formation of any member of a large group of derivatives or analogs of porphyrin. Porphyrin consists of a ring of four pyrrole nuclei linked each to the next at their alpha positions through a methine group.
Zm00001d005539	GO:0006783	The chemical reactions and pathways resulting in the formation of heme, any compound of iron complexed in a porphyrin (tetrapyrrole) ring, from less complex precursors.
Zm00001d005539	GO:0009507	A chlorophyll-containing plastid with thylakoids organized into grana and frets, or stroma thylakoids, and embedded in a stroma.
Zm00001d005539	GO:0009536	Any member of a family of organelles found in the cytoplasm of plants and some protists, which are membrane-bounded and contain DNA. Plant plastids develop from a common type, the proplastid.
Zm00001d005539	GO:0016020	A lipid bilayer along with all the proteins and protein complexes embedded in it an attached to it.
Zm00001d005539	GO:0016021	The component of a membrane consisting of the gene products and protein complexes having at least some part of their peptide sequence embedded in the hydrophobic region of the membrane.
Zm00001d005539	GO:0016829	Catalysis of the cleavage of C-C, C-O, C-N and other bonds by other means than by hydrolysis or oxidation, or conversely adding a group to a double bond. They differ from other enzymes in that two substrates are involved in one reaction direction, but only one in the other direction. When acting on the single substrate, a molecule is eliminated and this generates either a new double bond or a new…
Zm00001d006212	GO:0000160	A conserved series of molecular signals found in prokaryotes and eukaryotes; involves autophosphorylation of a histidine kinase and the transfer of the phosphate group to an aspartate that then acts as a phospho-donor to response regulator proteins.
Zm00001d006212	GO:0005515	Interacting selectively and non-covalently with any protein or protein complex (a complex of two or more proteins that may include other nonprotein molecules).
Zm00001d006212	GO:0005634	A membrane-bounded organelle of eukaryotic cells in which chromosomes are housed and replicated. In most cells, the nucleus contains all of the cell's chromosomes except the organellar chromosomes, and is the site of RNA synthesis and processing. In some species, or in specialized cell types, RNA metabolism or DNA replication may be absent.
Zm00001d006212	GO:0048511	Any process pertinent to the generation and maintenance of rhythms in the physiology of an organism.
Zm00001d006257	GO:0003824	Catalysis of a biochemical reaction at physiological temperatures. In biologically catalyzed reactions, the reactants are known as substrates, and the catalysts are naturally occurring macromolecular substances known as enzymes. Enzymes possess specific binding sites for substrates, and are usually composed wholly or largely of protein, but RNA that has catalytic activity (ribozyme) is often also…
Zm00001d006257	GO:0004630	Catalysis of the reaction: a phosphatidylcholine + H2O = choline + a phosphatidate.
Zm00001d006257	GO:0005509	Interacting selectively and non-covalently with calcium ions (Ca2+).
Zm00001d006257	GO:0005886	The membrane surrounding a cell that separates the cell from its external environment. It consists of a phospholipid bilayer and associated proteins.
Zm00001d006257	GO:0009395	The chemical reactions and pathways resulting in the breakdown of phospholipids, any lipid containing phosphoric acid as a mono- or diester.
Zm00001d006257	GO:0016020	A lipid bilayer along with all the proteins and protein complexes embedded in it an attached to it.
Zm00001d006257	GO:0016042	The chemical reactions and pathways resulting in the breakdown of lipids, compounds soluble in an organic solvent but not, or sparingly, in an aqueous solvent.
Zm00001d006257	GO:0016787	Catalysis of the hydrolysis of various bonds, e.g. C-O, C-N, C-C, phosphoric anhydride bonds, etc. Hydrolase is the systematic name for any enzyme of EC class 3.
Zm00001d006257	GO:0046470	The chemical reactions and pathways involving phosphatidylcholines, any of a class of glycerophospholipids in which the phosphatidyl group is esterified to the hydroxyl group of choline. They are important constituents of cell membranes.
Zm00001d006257	GO:0070290	Catalysis of the release of N-acylethanolamine from N-acyl-phosphatidylethanolamine (NAPE) to generate N-acylethanolamine (NAE).
Zm00001d006336	GO:0016020	A lipid bilayer along with all the proteins and protein complexes embedded in it an attached to it.
Zm00001d006336	GO:0016021	The component of a membrane consisting of the gene products and protein complexes having at least some part of their peptide sequence embedded in the hydrophobic region of the membrane.
Zm00001d006337	GO:0016020	A lipid bilayer along with all the proteins and protein complexes embedded in it an attached to it.
Zm00001d006337	GO:0016021	The component of a membrane consisting of the gene products and protein complexes having at least some part of their peptide sequence embedded in the hydrophobic region of the membrane.
Zm00001d006789	GO:0016575	The modification of histones by removal of acetyl groups.
Zm00001d007949	GO:0000977	Interacting selectively and non-covalently with a specific sequence of DNA that is part of a regulatory region that controls the transcription of a gene or cistron by RNA polymerase II.
Zm00001d007949	GO:0003677	Any molecular function by which a gene product interacts selectively and non-covalently with DNA (deoxyribonucleic acid).
Zm00001d007949	GO:0003700	A transcription regulator activity that modulates transcription of gene sets via selective and non-covalent binding to a specific double-stranded genomic DNA sequence (sometimes referred to as a motif) within a cis-regulatory region. Regulatory regions include promoters (proximal and distal) and enhancers. Genes are transcriptional units, and include bacterial operons.
Zm00001d007949	GO:0005634	A membrane-bounded organelle of eukaryotic cells in which chromosomes are housed and replicated. In most cells, the nucleus contains all of the cell's chromosomes except the organellar chromosomes, and is the site of RNA synthesis and processing. In some species, or in specialized cell types, RNA metabolism or DNA replication may be absent.
Zm00001d007949	GO:0006355	Any process that modulates the frequency, rate or extent of cellular DNA-templated transcription.
Zm00001d007949	GO:0045944	Any process that activates or increases the frequency, rate or extent of transcription from an RNA polymerase II promoter.
Zm00001d007949	GO:0046983	The formation of a protein dimer, a macromolecular structure consists of two noncovalently associated identical or nonidentical subunits.
Zm00001d008294	GO:0003723	Interacting selectively and non-covalently with an RNA molecule or a portion thereof.
Zm00001d008294	GO:0004521	Catalysis of the hydrolysis of ester linkages within ribonucleic acid by creating internal breaks.
Zm00001d008294	GO:0005634	A membrane-bounded organelle of eukaryotic cells in which chromosomes are housed and replicated. In most cells, the nucleus contains all of the cell's chromosomes except the organellar chromosomes, and is the site of RNA synthesis and processing. In some species, or in specialized cell types, RNA metabolism or DNA replication may be absent.
Zm00001d008294	GO:0005737	All of the contents of a cell excluding the plasma membrane and nucleus, but including other subcellular structures.
Zm00001d008294	GO:0043565	Interacting selectively and non-covalently with DNA of a specific nucleotide composition, e.g. GC-rich DNA binding, or with a specific sequence motif or type of DNA e.g. promotor binding or rDNA binding.
Zm00001d008294	GO:0090502	The chemical reactions and pathways involving the hydrolysis of internal 3',5'-phosphodiester bonds in one or two strands of ribonucleotides.
Zm00001d008444	GO:0000978	Interacting selectively and non-covalently with a specific upstream regulatory DNA sequence (transcription factor recognition sequence or binding site) located in cis relative to the transcription start site (i.e., on the same strand of DNA) of a gene transcribed by RNA polymerase II.
Zm00001d008444	GO:0000981	A DNA-binding transcription factor activity that modulates the transcription of specific gene sets transcribed by RNA polymerase II.
Zm00001d008444	GO:0001228	A DNA-binding transcription factor activity that activates or increases transcription of specific gene sets transcribed by RNA polymerase II.
Zm00001d008444	GO:0005634	A membrane-bounded organelle of eukaryotic cells in which chromosomes are housed and replicated. In most cells, the nucleus contains all of the cell's chromosomes except the organellar chromosomes, and is the site of RNA synthesis and processing. In some species, or in specialized cell types, RNA metabolism or DNA replication may be absent.
Zm00001d008444	GO:0006357	Any process that modulates the frequency, rate or extent of transcription mediated by RNA polymerase II.
Zm00001d008444	GO:0046983	The formation of a protein dimer, a macromolecular structure consists of two noncovalently associated identical or nonidentical subunits.
Zm00001d008596	GO:0000166	Interacting selectively and non-covalently with a nucleotide, any compound consisting of a nucleoside that is esterified with (ortho)phosphate or an oligophosphate at any hydroxyl group on the ribose or deoxyribose.
Zm00001d008596	GO:0005524	Interacting selectively and non-covalently with ATP, adenosine 5'-triphosphate, a universally important coenzyme and enzyme regulator.
Zm00001d008596	GO:0007033	A process that is carried out at the cellular level which results in the assembly, arrangement of constituent parts, or disassembly of a vacuole.
Zm00001d008596	GO:0016020	A lipid bilayer along with all the proteins and protein complexes embedded in it an attached to it.
Zm00001d008596	GO:0016197	The directed movement of substances mediated by an endosome, a membrane-bounded organelle that carries materials enclosed in the lumen or located in the endosomal membrane.
Zm00001d008596	GO:0016887	A molecular function characterized by the use of ATP hydrolysis as an energy source, for example to catalyze a reaction or drive transport against a concentration gradient.
Zm00001d008633	GO:0005515	Interacting selectively and non-covalently with any protein or protein complex (a complex of two or more proteins that may include other nonprotein molecules).
Zm00001d008633	GO:0022626	A ribosome located in the cytosol.
Zm00001d008906	GO:0003779	Interacting selectively and non-covalently with monomeric or multimeric forms of actin, including actin filaments.
Zm00001d008906	GO:0005737	All of the contents of a cell excluding the plasma membrane and nucleus, but including other subcellular structures.
Zm00001d008906	GO:0005856	Any of the various filamentous elements that form the internal framework of cells, and typically remain after treatment of the cells with mild detergent to remove membrane constituents and soluble components of the cytoplasm. The term embraces intermediate filaments, microfilaments, microtubules, the microtrabecular lattice, and other structures characterized by a polymeric filamentous nature and…
Zm00001d008906	GO:0009987	Any process that is carried out at the cellular level, but not necessarily restricted to a single cell. For example, cell communication occurs among more than one cell, but occurs at the cellular level.
Zm00001d008906	GO:0030036	A process that is carried out at the cellular level which results in the assembly, arrangement of constituent parts, or disassembly of cytoskeletal structures comprising actin filaments and their associated proteins.
Zm00001d008906	GO:0034237	Interacting selectively and non-covalently with one or both of the regulatory subunits of protein kinase A.
Zm00001d008906	GO:0071933	Interacting selectively and non-covalently with an Arp2/3 complex, a protein complex that contains two actin-related proteins, Arp2 and Arp3, and five novel proteins (ARPC1-5).
Zm00001d008906	GO:2000601	Any process that activates or increases the frequency, rate or extent of Arp2/3 complex-mediated actin nucleation.
Zm00001d008907	GO:0003676	Interacting selectively and non-covalently with any nucleic acid.
Zm00001d008907	GO:0003723	Interacting selectively and non-covalently with an RNA molecule or a portion thereof.
Zm00001d009296	GO:0005576	The space external to the outermost structure of a cell. For cells without external protective or external encapsulating structures this refers to space outside of the plasma membrane. This term covers the host cell environment outside an intracellular parasite.
Zm00001d009296	GO:0005615	That part of a multicellular organism outside the cells proper, usually taken to be outside the plasma membranes, and occupied by fluid.
Zm00001d009296	GO:0006952	Reactions, triggered in response to the presence of a foreign body or the occurrence of an injury, which result in restriction of damage to the organism attacked or prevention/recovery from the infection caused by the attack.
Zm00001d009296	GO:0009607	Any process that results in a change in state or activity of a cell or an organism (in terms of movement, secretion, enzyme production, gene expression, etc.) as a result of a biotic stimulus, a stimulus caused or produced by a living organism.
Zm00001d009496	GO:0003735	The action of a molecule that contributes to the structural integrity of the ribosome.
Zm00001d009496	GO:0005840	An intracellular organelle, about 200 A in diameter, consisting of RNA and protein. It is the site of protein biosynthesis resulting from translation of messenger RNA (mRNA). It consists of two subunits, one large and one small, each containing only protein and RNA. Both the ribosome and its subunits are characterized by their sedimentation coefficients, expressed in Svedberg units (symbol: S). H…
Zm00001d009496	GO:0006412	The cellular metabolic process in which a protein is formed, using the sequence of a mature mRNA or circRNA molecule to specify the sequence of amino acids in a polypeptide chain. Translation is mediated by the ribosome, and begins with the formation of a ternary complex between aminoacylated initiator methionine tRNA, GTP, and initiation factor 2, which subsequently associates with the small sub…
Zm00001d009627	GO:0016020	A lipid bilayer along with all the proteins and protein complexes embedded in it an attached to it.
Zm00001d009627	GO:0016021	The component of a membrane consisting of the gene products and protein complexes having at least some part of their peptide sequence embedded in the hydrophobic region of the membrane.
Zm00001d010201	GO:0003677	Any molecular function by which a gene product interacts selectively and non-covalently with DNA (deoxyribonucleic acid).
Zm00001d010322	GO:0003677	Any molecular function by which a gene product interacts selectively and non-covalently with DNA (deoxyribonucleic acid).
Zm00001d010322	GO:0005634	A membrane-bounded organelle of eukaryotic cells in which chromosomes are housed and replicated. In most cells, the nucleus contains all of the cell's chromosomes except the organellar chromosomes, and is the site of RNA synthesis and processing. In some species, or in specialized cell types, RNA metabolism or DNA replication may be absent.
Zm00001d010322	GO:0008270	Interacting selectively and non-covalently with zinc (Zn) ions.
Zm00001d010322	GO:0046872	Interacting selectively and non-covalently with any metal ion.
Zm00001d010497	GO:0000123	A protein complex that possesses histone acetyltransferase activity.
Zm00001d010497	GO:0005634	A membrane-bounded organelle of eukaryotic cells in which chromosomes are housed and replicated. In most cells, the nucleus contains all of the cell's chromosomes except the organellar chromosomes, and is the site of RNA synthesis and processing. In some species, or in specialized cell types, RNA metabolism or DNA replication may be absent.
Zm00001d010497	GO:0043981	The modification of histone H4 by the addition of an acetyl group to a lysine residue at position 5 of the histone.
Zm00001d010497	GO:0043982	The modification of histone H4 by the addition of an acetyl group to a lysine residue at position 8 of the histone.
Zm00001d010497	GO:0043984	The modification of histone H4 by the addition of an acetyl group to a lysine residue at position 16 of the histone.
Zm00001d010497	GO:0044545	A histone acetyltransferase complex that catalyzes the acetylation of a histone H4 lysine residues at several positions. In human, it contains the catalytic subunit MOF, NSL1/KIAA1267, NSL2/KANSL2, NSL3/KANSL3, MCRS1, PHF20, OGT1, WDR5 and HCF1.
Zm00001d010713	GO:0003700	A transcription regulator activity that modulates transcription of gene sets via selective and non-covalent binding to a specific double-stranded genomic DNA sequence (sometimes referred to as a motif) within a cis-regulatory region. Regulatory regions include promoters (proximal and distal) and enhancers. Genes are transcriptional units, and include bacterial operons.
Zm00001d010713	GO:0005634	A membrane-bounded organelle of eukaryotic cells in which chromosomes are housed and replicated. In most cells, the nucleus contains all of the cell's chromosomes except the organellar chromosomes, and is the site of RNA synthesis and processing. In some species, or in specialized cell types, RNA metabolism or DNA replication may be absent.
Zm00001d010713	GO:0006355	Any process that modulates the frequency, rate or extent of cellular DNA-templated transcription.
Zm00001d010713	GO:0007275	The biological process whose specific outcome is the progression of a multicellular organism over time from an initial condition (e.g. a zygote or a young adult) to a later condition (e.g. a multicellular animal or an aged adult).
Zm00001d010714	GO:0001522	The intramolecular conversion of uridine to pseudouridine within an RNA molecule. This posttranscriptional base modification occurs in tRNA, rRNA, and snRNAs.
Zm00001d010714	GO:0003723	Interacting selectively and non-covalently with an RNA molecule or a portion thereof.
Zm00001d010714	GO:0005634	A membrane-bounded organelle of eukaryotic cells in which chromosomes are housed and replicated. In most cells, the nucleus contains all of the cell's chromosomes except the organellar chromosomes, and is the site of RNA synthesis and processing. In some species, or in specialized cell types, RNA metabolism or DNA replication may be absent.
Zm00001d010714	GO:0008033	The process in which a pre-tRNA molecule is converted to a mature tRNA, ready for addition of an aminoacyl group.
Zm00001d010714	GO:0009451	The covalent alteration of one or more nucleotides within an RNA molecule to produce an RNA molecule with a sequence that differs from that coded genetically.
Zm00001d010714	GO:0009982	Catalysis of the reaction: RNA uridine = RNA pseudouridine. Conversion of uridine in an RNA molecule to pseudouridine by rotation of the C1'-N-1 glycosidic bond of uridine in RNA to a C1'-C5.
Zm00001d010714	GO:0016853	Catalysis of the geometric or structural changes within one molecule. Isomerase is the systematic name for any enzyme of EC class 5.
Zm00001d011118	GO:0003676	Interacting selectively and non-covalently with any nucleic acid.
Zm00001d011119	GO:0005102	Interacting selectively and non-covalently with one or more specific sites on a receptor molecule, a macromolecule that undergoes combination with a hormone, neurotransmitter, drug or intracellular messenger to initiate a change in cell function.
Zm00001d011119	GO:0005515	Interacting selectively and non-covalently with any protein or protein complex (a complex of two or more proteins that may include other nonprotein molecules).
Zm00001d011119	GO:0005777	A small organelle enclosed by a single membrane, and found in most eukaryotic cells. Contains peroxidases and other enzymes involved in a variety of metabolic processes including free radical detoxification, lipid catabolism and biosynthesis, and hydrogen peroxide metabolism.
Zm00001d011119	GO:0005778	The lipid bilayer surrounding a peroxisome.
Zm00001d011119	GO:0015031	The directed movement of proteins into, out of or within a cell, or between cells, by means of some agent such as a transporter or pore.
Zm00001d011119	GO:0016020	A lipid bilayer along with all the proteins and protein complexes embedded in it an attached to it.
Zm00001d011119	GO:0016021	The component of a membrane consisting of the gene products and protein complexes having at least some part of their peptide sequence embedded in the hydrophobic region of the membrane.
Zm00001d011119	GO:0016560	The process in which a complex formed of a peroxisome targeting sequence (PTS) receptor bound to a PTS-bearing protein docks with translocation machinery in the peroxisomal membrane.
Zm00001d011119	GO:1990429	A protein complex responsible for transporting proteins into the peroxisomal matrix. An example of this complex is Pex14 found in S. cerevisae which has 9 core components and 12 transient interaction partners.
Zm00001d011192	GO:0000166	Interacting selectively and non-covalently with a nucleotide, any compound consisting of a nucleoside that is esterified with (ortho)phosphate or an oligophosphate at any hydroxyl group on the ribose or deoxyribose.
Zm00001d011192	GO:0004088	Catalysis of the reaction: 2 ATP + L-glutamine + CO2 + H2O = 2 ADP + phosphate + glutamate + carbamoyl phosphate.
Zm00001d011192	GO:0005524	Interacting selectively and non-covalently with ATP, adenosine 5'-triphosphate, a universally important coenzyme and enzyme regulator.
Zm00001d011192	GO:0005737	All of the contents of a cell excluding the plasma membrane and nucleus, but including other subcellular structures.
Zm00001d011192	GO:0006221	The chemical reactions and pathways resulting in the formation of a pyrimidine nucleotide, a compound consisting of nucleoside (a pyrimidine base linked to a deoxyribose or ribose sugar) esterified with a phosphate group at either the 3' or 5'-hydroxyl group of the sugar.
Zm00001d011192	GO:0006541	The chemical reactions and pathways involving glutamine, 2-amino-4-carbamoylbutanoic acid.
Zm00001d011192	GO:0006807	The chemical reactions and pathways involving organic or inorganic compounds that contain nitrogen.
Zm00001d011192	GO:0016874	Catalysis of the joining of two molecules, or two groups within a single molecule, using the energy from the hydrolysis of ATP, a similar triphosphate, or a pH gradient.
Zm00001d011192	GO:0044205	The chemical reactions and pathways resulting in the formation of UMP, uridine monophosphate, starting with the synthesis of (S)-dihydroorotate from bicarbonate; UMP biosynthesis may either occur via reduction by quinone, NAD(+) or oxygen.
Zm00001d011192	GO:0046872	Interacting selectively and non-covalently with any metal ion.
Zm00001d011288	GO:0004672	Catalysis of the phosphorylation of an amino acid residue in a protein, usually according to the reaction: a protein + ATP = a phosphoprotein + ADP.
Zm00001d011288	GO:0005524	Interacting selectively and non-covalently with ATP, adenosine 5'-triphosphate, a universally important coenzyme and enzyme regulator.
Zm00001d011288	GO:0005886	The membrane surrounding a cell that separates the cell from its external environment. It consists of a phospholipid bilayer and associated proteins.
Zm00001d011288	GO:0006468	The process of introducing a phosphate group on to a protein.
Zm00001d011288	GO:0016301	Catalysis of the transfer of a phosphate group, usually from ATP, to a substrate molecule.
Zm00001d011288	GO:0016310	The process of introducing a phosphate group into a molecule, usually with the formation of a phosphoric ester, a phosphoric anhydride or a phosphoric amide.
Zm00001d011288	GO:0016787	Catalysis of the hydrolysis of various bonds, e.g. C-O, C-N, C-C, phosphoric anhydride bonds, etc. Hydrolase is the systematic name for any enzyme of EC class 3.
Zm00001d011669	GO:0003677	Any molecular function by which a gene product interacts selectively and non-covalently with DNA (deoxyribonucleic acid).
Zm00001d011669	GO:0010119	Any process that modulates the frequency, rate or extent of stomatal movement.
Zm00001d012167	GO:0005515	Interacting selectively and non-covalently with any protein or protein complex (a complex of two or more proteins that may include other nonprotein molecules).
Zm00001d012662	GO:0005783	The irregular network of unit membranes, visible only by electron microscopy, that occurs in the cytoplasm of many eukaryotic cells. The membranes form a complex meshwork of tubular channels, which are often expanded into slitlike cavities called cisternae. The ER takes two forms, rough (or granular), with ribosomes adhering to the outer surface, and smooth (with no ribosomes attached).
Zm00001d012672	GO:0003723	Interacting selectively and non-covalently with an RNA molecule or a portion thereof.
Zm00001d012672	GO:0005515	Interacting selectively and non-covalently with any protein or protein complex (a complex of two or more proteins that may include other nonprotein molecules).
Zm00001d012672	GO:0009451	The covalent alteration of one or more nucleotides within an RNA molecule to produce an RNA molecule with a sequence that differs from that coded genetically.
Zm00001d012672	GO:0043231	Organized structure of distinctive morphology and function, bounded by a single or double lipid bilayer membrane and occurring within the cell. Includes the nucleus, mitochondria, plastids, vacuoles, and vesicles. Excludes the plasma membrane.
Zm00001d012673	GO:0003677	Any molecular function by which a gene product interacts selectively and non-covalently with DNA (deoxyribonucleic acid).
Zm00001d012673	GO:0005515	Interacting selectively and non-covalently with any protein or protein complex (a complex of two or more proteins that may include other nonprotein molecules).
Zm00001d012673	GO:0006508	The hydrolysis of proteins into smaller polypeptides and/or amino acids by cleavage of their peptide bonds.
Zm00001d012673	GO:0008233	Catalysis of the hydrolysis of a peptide bond. A peptide bond is a covalent bond formed when the carbon atom from the carboxyl group of one amino acid shares electrons with the nitrogen atom from the amino group of a second amino acid.
Zm00001d012673	GO:0008299	The chemical reactions and pathways resulting in the formation of any isoprenoid compound, isoprene (2-methylbuta-1,3-diene) or compounds containing or derived from linked isoprene (3-methyl-2-butenylene) residues.
Zm00001d012673	GO:0009507	A chlorophyll-containing plastid with thylakoids organized into grana and frets, or stroma thylakoids, and embedded in a stroma.
Zm00001d012673	GO:0009840	A Clp endopeptidase complex located in the chloroplast.
Zm00001d012673	GO:0016301	Catalysis of the transfer of a phosphate group, usually from ATP, to a substrate molecule.
Zm00001d012673	GO:0016310	The process of introducing a phosphate group into a molecule, usually with the formation of a phosphoric ester, a phosphoric anhydride or a phosphoric amide.
Zm00001d012673	GO:0102043	Catalysis of the reaction: isopentenyl phosphate(2-) + ATP(4-) <=> isopentenyl diphosphate(3-) + ADP(3-).
Zm00001d012849	GO:0005777	A small organelle enclosed by a single membrane, and found in most eukaryotic cells. Contains peroxidases and other enzymes involved in a variety of metabolic processes including free radical detoxification, lipid catabolism and biosynthesis, and hydrogen peroxide metabolism.
Zm00001d012849	GO:0016491	Catalysis of an oxidation-reduction (redox) reaction, a reversible chemical reaction in which the oxidation state of an atom or atoms within a molecule is altered. One substrate acts as a hydrogen or electron donor and becomes oxidized, while the other acts as hydrogen or electron acceptor and becomes reduced.
Zm00001d012849	GO:0055114	OBSOLETE. A metabolic process that results in the removal or addition of one or more electrons to or from a substance, with or without the concomitant removal or addition of a proton or protons.
Zm00001d012850	GO:0016020	A lipid bilayer along with all the proteins and protein complexes embedded in it an attached to it.
Zm00001d012850	GO:0016021	The component of a membrane consisting of the gene products and protein complexes having at least some part of their peptide sequence embedded in the hydrophobic region of the membrane.
Zm00001d012850	GO:0016740	Catalysis of the transfer of a group, e.g. a methyl group, glycosyl group, acyl group, phosphorus-containing, or other groups, from one compound (generally regarded as the donor) to another compound (generally regarded as the acceptor). Transferase is the systematic name for any enzyme of EC class 2.
Zm00001d013251	GO:0000166	Interacting selectively and non-covalently with a nucleotide, any compound consisting of a nucleoside that is esterified with (ortho)phosphate or an oligophosphate at any hydroxyl group on the ribose or deoxyribose.
Zm00001d013251	GO:0004672	Catalysis of the phosphorylation of an amino acid residue in a protein, usually according to the reaction: a protein + ATP = a phosphoprotein + ADP.
Zm00001d013251	GO:0005515	Interacting selectively and non-covalently with any protein or protein complex (a complex of two or more proteins that may include other nonprotein molecules).
Zm00001d013251	GO:0005524	Interacting selectively and non-covalently with ATP, adenosine 5'-triphosphate, a universally important coenzyme and enzyme regulator.
Zm00001d013251	GO:0005886	The membrane surrounding a cell that separates the cell from its external environment. It consists of a phospholipid bilayer and associated proteins.
Zm00001d013251	GO:0006468	The process of introducing a phosphate group on to a protein.
Zm00001d013251	GO:0016020	A lipid bilayer along with all the proteins and protein complexes embedded in it an attached to it.
Zm00001d013251	GO:0016021	The component of a membrane consisting of the gene products and protein complexes having at least some part of their peptide sequence embedded in the hydrophobic region of the membrane.
Zm00001d013251	GO:0016301	Catalysis of the transfer of a phosphate group, usually from ATP, to a substrate molecule.
Zm00001d013251	GO:0016310	The process of introducing a phosphate group into a molecule, usually with the formation of a phosphoric ester, a phosphoric anhydride or a phosphoric amide.
Zm00001d013251	GO:0016740	Catalysis of the transfer of a group, e.g. a methyl group, glycosyl group, acyl group, phosphorus-containing, or other groups, from one compound (generally regarded as the donor) to another compound (generally regarded as the acceptor). Transferase is the systematic name for any enzyme of EC class 2.
Zm00001d013276	GO:0000146	Generation of movement along a microfilament, driven by ATP hydrolysis.
Zm00001d013276	GO:0000166	Interacting selectively and non-covalently with a nucleotide, any compound consisting of a nucleoside that is esterified with (ortho)phosphate or an oligophosphate at any hydroxyl group on the ribose or deoxyribose.
Zm00001d013276	GO:0003774	Generation of force resulting in movement, for example along a microfilament or microtubule, or in torque resulting in membrane scission or rotation of a flagellum. The energy required is obtained either from the hydrolysis of a nucleoside triphosphate or by an electrochemical proton gradient (proton-motive force).
Zm00001d013276	GO:0003779	Interacting selectively and non-covalently with monomeric or multimeric forms of actin, including actin filaments.
Zm00001d013276	GO:0005515	Interacting selectively and non-covalently with any protein or protein complex (a complex of two or more proteins that may include other nonprotein molecules).
Zm00001d013276	GO:0005516	Interacting selectively and non-covalently with calmodulin, a calcium-binding protein with many roles, both in the calcium-bound and calcium-free states.
Zm00001d013276	GO:0005524	Interacting selectively and non-covalently with ATP, adenosine 5'-triphosphate, a universally important coenzyme and enzyme regulator.
Zm00001d013276	GO:0005737	All of the contents of a cell excluding the plasma membrane and nucleus, but including other subcellular structures.
Zm00001d013276	GO:0007015	A process that is carried out at the cellular level which results in the assembly, arrangement of constituent parts, or disassembly of cytoskeletal structures comprising actin filaments. Includes processes that control the spatial distribution of actin filaments, such as organizing filaments into meshworks, bundles, or other structures, as by cross-linking.
Zm00001d013276	GO:0015629	The part of the cytoskeleton (the internal framework of a cell) composed of actin and associated proteins. Includes actin cytoskeleton-associated complexes.
Zm00001d013276	GO:0016020	A lipid bilayer along with all the proteins and protein complexes embedded in it an attached to it.
Zm00001d013276	GO:0016021	The component of a membrane consisting of the gene products and protein complexes having at least some part of their peptide sequence embedded in the hydrophobic region of the membrane.
Zm00001d013276	GO:0016459	A protein complex, formed of one or more myosin heavy chains plus associated light chains and other proteins, that functions as a molecular motor; uses the energy of ATP hydrolysis to move actin filaments or to move vesicles or other cargo on fixed actin filaments; has magnesium-ATPase activity and binds actin. Myosin classes are distinguished based on sequence features of the motor, or head, dom…
Zm00001d013276	GO:0030048	Movement of organelles or other particles along actin filaments, or sliding of actin filaments past each other, mediated by motor proteins.
Zm00001d013276	GO:0030050	Movement of a vesicle along an actin filament, mediated by motor proteins.
Zm00001d013276	GO:0030898	Go 0030898
Zm00001d013276	GO:0031982	Any small, fluid-filled, spherical organelle enclosed by membrane.
Zm00001d013276	GO:0051015	Interacting selectively and non-covalently with an actin filament, also known as F-actin, a helical filamentous polymer of globular G-actin subunits.
Zm00001d014275	GO:0005634	A membrane-bounded organelle of eukaryotic cells in which chromosomes are housed and replicated. In most cells, the nucleus contains all of the cell's chromosomes except the organellar chromosomes, and is the site of RNA synthesis and processing. In some species, or in specialized cell types, RNA metabolism or DNA replication may be absent.
Zm00001d014275	GO:0005737	All of the contents of a cell excluding the plasma membrane and nucleus, but including other subcellular structures.
Zm00001d014275	GO:0043161	The chemical reactions and pathways resulting in the breakdown of a protein or peptide by hydrolysis of its peptide bonds, initiated by the covalent attachment of ubiquitin, and mediated by the proteasome.
Zm00001d014920	GO:0004842	Catalysis of the transfer of ubiquitin from one protein to another via the reaction X-Ub + Y --> Y-Ub + X, where both X-Ub and Y-Ub are covalent linkages.
Zm00001d014920	GO:0005515	Interacting selectively and non-covalently with any protein or protein complex (a complex of two or more proteins that may include other nonprotein molecules).
Zm00001d014920	GO:0016567	The process in which one or more ubiquitin groups are added to a protein.
Zm00001d014920	GO:0016874	Catalysis of the joining of two molecules, or two groups within a single molecule, using the energy from the hydrolysis of ATP, a similar triphosphate, or a pH gradient.
Zm00001d015183	GO:0008734	Catalysis of the reaction: L-aspartate + O2 = iminosuccinate + hydrogen peroxide.
Zm00001d015183	GO:0009435	The chemical reactions and pathways resulting in the formation of nicotinamide adenine dinucleotide, a coenzyme present in most living cells and derived from the B vitamin nicotinic acid; biosynthesis may be of either the oxidized form, NAD, or the reduced form, NADH.
Zm00001d015183	GO:0009507	A chlorophyll-containing plastid with thylakoids organized into grana and frets, or stroma thylakoids, and embedded in a stroma.
Zm00001d015183	GO:0016491	Catalysis of an oxidation-reduction (redox) reaction, a reversible chemical reaction in which the oxidation state of an atom or atoms within a molecule is altered. One substrate acts as a hydrogen or electron donor and becomes oxidized, while the other acts as hydrogen or electron acceptor and becomes reduced.
Zm00001d015183	GO:0019363	The chemical reactions and pathways resulting in the formation of a pyridine nucleotide, a nucleotide characterized by a pyridine derivative as a nitrogen base.
Zm00001d015183	GO:0044318	Catalysis of the reaction: L-aspartate + fumarate = alpha-iminosuccinate + succinate.
Zm00001d015400	GO:0003723	Interacting selectively and non-covalently with an RNA molecule or a portion thereof.
Zm00001d015400	GO:0008168	Catalysis of the transfer of a methyl group to an acceptor molecule.
Zm00001d015400	GO:0016740	Catalysis of the transfer of a group, e.g. a methyl group, glycosyl group, acyl group, phosphorus-containing, or other groups, from one compound (generally regarded as the donor) to another compound (generally regarded as the acceptor). Transferase is the systematic name for any enzyme of EC class 2.
Zm00001d015400	GO:0032259	The process in which a methyl group is covalently attached to a molecule.
Zm00001d015401	GO:0005783	The irregular network of unit membranes, visible only by electron microscopy, that occurs in the cytoplasm of many eukaryotic cells. The membranes form a complex meshwork of tubular channels, which are often expanded into slitlike cavities called cisternae. The ER takes two forms, rough (or granular), with ribosomes adhering to the outer surface, and smooth (with no ribosomes attached).
Zm00001d015401	GO:0005794	A membrane-bound cytoplasmic organelle of the endomembrane system that further processes the core oligosaccharides (e.g. N-glycans) added to proteins in the endoplasmic reticulum and packages them into membrane-bound vesicles. The Golgi apparatus operates at the intersection of the secretory, lysosomal, and endocytic pathways.
Zm00001d015401	GO:0005886	The membrane surrounding a cell that separates the cell from its external environment. It consists of a phospholipid bilayer and associated proteins.
Zm00001d015401	GO:0016020	A lipid bilayer along with all the proteins and protein complexes embedded in it an attached to it.
Zm00001d015401	GO:0016021	The component of a membrane consisting of the gene products and protein complexes having at least some part of their peptide sequence embedded in the hydrophobic region of the membrane.
Zm00001d015401	GO:0051301	The process resulting in division and partitioning of components of a cell to form more cells; may or may not be accompanied by the physical separation of a cell into distinct, individually membrane-bounded daughter cells.
Zm00001d015504	GO:0004721	Catalysis of the reaction: a phosphoprotein + H2O = a protein + phosphate. Together with protein kinases, these enzymes control the state of phosphorylation of cell proteins and thereby provide an important mechanism for regulating cellular activity.
Zm00001d015504	GO:0004722	Catalysis of the reaction: protein serine phosphate + H2O = protein serine + phosphate, and protein threonine phosphate + H2O = protein threonine + phosphate.
Zm00001d015504	GO:0006470	The process of removing one or more phosphoric residues from a protein.
Zm00001d015504	GO:0016787	Catalysis of the hydrolysis of various bonds, e.g. C-O, C-N, C-C, phosphoric anhydride bonds, etc. Hydrolase is the systematic name for any enzyme of EC class 3.
Zm00001d015504	GO:0016791	Catalysis of the hydrolysis of phosphoric monoesters, releasing inorganic phosphate.
Zm00001d015504	GO:0043169	Interacting selectively and non-covalently with cations, charged atoms or groups of atoms with a net positive charge.
Zm00001d015504	GO:0046872	Interacting selectively and non-covalently with any metal ion.
Zm00001d015504	GO:0106306	Catalysis of the reaction: protein serine phosphate + H2O = protein serine + phosphate.
Zm00001d015504	GO:0106307	Catalysis of the reaction: protein threonine phosphate + H2O = protein threonine + phosphate.
Zm00001d015505	GO:0003677	Any molecular function by which a gene product interacts selectively and non-covalently with DNA (deoxyribonucleic acid).
Zm00001d015746	GO:0005347	Enables the transfer of ATP, adenosine triphosphate, from one side of a membrane to the other.
Zm00001d015746	GO:0005739	A semiautonomous, self replicating organelle that occurs in varying numbers, shapes, and sizes in the cytoplasm of virtually all eukaryotic cells. It is notably the site of tissue respiration.
Zm00001d015746	GO:0005743	The inner, i.e. lumen-facing, lipid bilayer of the mitochondrial envelope. It is highly folded to form cristae.
Zm00001d015746	GO:0009501	A plastid whose main function is to synthesize and store starch.
Zm00001d015746	GO:0009507	A chlorophyll-containing plastid with thylakoids organized into grana and frets, or stroma thylakoids, and embedded in a stroma.
Zm00001d015746	GO:0009528	The inner, i.e. lumen-facing, lipid bilayer of the plastid envelope; also faces the plastid stroma.
Zm00001d015746	GO:0009536	Any member of a family of organelles found in the cytoplasm of plants and some protists, which are membrane-bounded and contain DNA. Plant plastids develop from a common type, the proplastid.
Zm00001d015746	GO:0009706	The inner, i.e. lumen-facing, lipid bilayer of the chloroplast envelope; also faces the chloroplast stroma.
Zm00001d015746	GO:0015711	The directed movement of organic anions into, out of or within a cell, or between cells, by means of some agent such as a transporter or pore. Organic anions are atoms or small molecules with a negative charge which contain carbon in covalent linkage.
Zm00001d015746	GO:0015748	The directed movement of organophosphate esters into, out of or within a cell, or between cells, by means of some agent such as a transporter or pore. Organophosphate esters are small organic molecules containing phosphate ester bonds.
Zm00001d015746	GO:0015866	The directed movement of ADP, adenosine diphosphate, into, out of or within a cell, or between cells, by means of some agent such as a transporter or pore.
Zm00001d015746	GO:0016020	A lipid bilayer along with all the proteins and protein complexes embedded in it an attached to it.
Zm00001d015746	GO:0016021	The component of a membrane consisting of the gene products and protein complexes having at least some part of their peptide sequence embedded in the hydrophobic region of the membrane.
Zm00001d015746	GO:0033098	The inner, i.e. lumen-facing, lipid bilayer of the amyloplast envelope; also faces the amyloplast stroma.
Zm00001d015746	GO:0055085	The process in which a solute is transported across a lipid bilayer, from one side of a membrane to the other.
Zm00001d015746	GO:0071705	The directed movement of nitrogen-containing compounds into, out of or within a cell, or between cells, by means of some agent such as a transporter or pore.
Zm00001d015746	GO:0090480	The process in which a purine nucleotide-sugar is transported across a membrane. Purine nucleotide-sugars are purine nucleotides in glycosidic linkage with a monosaccharide or monosaccharide derivative.
Zm00001d016299	GO:0005347	Enables the transfer of ATP, adenosine triphosphate, from one side of a membrane to the other.
Zm00001d016299	GO:0005739	A semiautonomous, self replicating organelle that occurs in varying numbers, shapes, and sizes in the cytoplasm of virtually all eukaryotic cells. It is notably the site of tissue respiration.
Zm00001d016299	GO:0005743	The inner, i.e. lumen-facing, lipid bilayer of the mitochondrial envelope. It is highly folded to form cristae.
Zm00001d016299	GO:0015228	Enables the transfer of coenzyme A from one side of a membrane to the other. Coenzyme A, 3'-phosphoadenosine-(5')diphospho(4')pantatheine, is an acyl carrier in many acylation and acyl-transfer reactions in which the intermediate is a thiol ester.
Zm00001d016299	GO:0015711	The directed movement of organic anions into, out of or within a cell, or between cells, by means of some agent such as a transporter or pore. Organic anions are atoms or small molecules with a negative charge which contain carbon in covalent linkage.
Zm00001d016299	GO:0015748	The directed movement of organophosphate esters into, out of or within a cell, or between cells, by means of some agent such as a transporter or pore. Organophosphate esters are small organic molecules containing phosphate ester bonds.
Zm00001d016299	GO:0016020	A lipid bilayer along with all the proteins and protein complexes embedded in it an attached to it.
Zm00001d016299	GO:0016021	The component of a membrane consisting of the gene products and protein complexes having at least some part of their peptide sequence embedded in the hydrophobic region of the membrane.
Zm00001d016299	GO:0055085	The process in which a solute is transported across a lipid bilayer, from one side of a membrane to the other.
Zm00001d016299	GO:0071705	The directed movement of nitrogen-containing compounds into, out of or within a cell, or between cells, by means of some agent such as a transporter or pore.
Zm00001d016299	GO:1990559	The process in which coenzyme A is transported across a mitochondrial membrane, into or out of the mitochondrion.
Zm00001d016683	GO:0005737	All of the contents of a cell excluding the plasma membrane and nucleus, but including other subcellular structures.
Zm00001d016683	GO:0005794	A membrane-bound cytoplasmic organelle of the endomembrane system that further processes the core oligosaccharides (e.g. N-glycans) added to proteins in the endoplasmic reticulum and packages them into membrane-bound vesicles. The Golgi apparatus operates at the intersection of the secretory, lysosomal, and endocytic pathways.
Zm00001d016684	GO:0003824	Catalysis of a biochemical reaction at physiological temperatures. In biologically catalyzed reactions, the reactants are known as substrates, and the catalysts are naturally occurring macromolecular substances known as enzymes. Enzymes possess specific binding sites for substrates, and are usually composed wholly or largely of protein, but RNA that has catalytic activity (ribozyme) is often also…
Zm00001d016684	GO:0003844	Catalysis of the transfer of a segment of a (1->4)-alpha-D-glucan chain to a primary hydroxyl group in a similar glucan chain.
Zm00001d016684	GO:0004553	Catalysis of the hydrolysis of any O-glycosyl bond.
Zm00001d016684	GO:0005737	All of the contents of a cell excluding the plasma membrane and nucleus, but including other subcellular structures.
Zm00001d016684	GO:0005975	The chemical reactions and pathways involving carbohydrates, any of a group of organic compounds based of the general formula Cx(H2O)y. Includes the formation of carbohydrate derivatives by the addition of a carbohydrate residue to another molecule.
Zm00001d016684	GO:0005978	The chemical reactions and pathways resulting in the formation of glycogen, a polydisperse, highly branched glucan composed of chains of D-glucose residues.
Zm00001d016684	GO:0005982	The chemical reactions and pathways involving starch, the most important reserve polysaccharide in plants. It is a glucan consisting of two components, amylose and amylopectin, which are both glucose homopolymers. Starch is synthesized as a temporary storage form of carbon and can be catabolized to produce sucrose.
Zm00001d016684	GO:0005983	The chemical reactions and pathways resulting in the breakdown of starch, the most important reserve polysaccharide in plants.
Zm00001d016684	GO:0009501	A plastid whose main function is to synthesize and store starch.
Zm00001d016684	GO:0009507	A chlorophyll-containing plastid with thylakoids organized into grana and frets, or stroma thylakoids, and embedded in a stroma.
Zm00001d016684	GO:0009536	Any member of a family of organelles found in the cytoplasm of plants and some protists, which are membrane-bounded and contain DNA. Plant plastids develop from a common type, the proplastid.
Zm00001d016684	GO:0016740	Catalysis of the transfer of a group, e.g. a methyl group, glycosyl group, acyl group, phosphorus-containing, or other groups, from one compound (generally regarded as the donor) to another compound (generally regarded as the acceptor). Transferase is the systematic name for any enzyme of EC class 2.
Zm00001d016684	GO:0016757	Catalysis of the transfer of a glycosyl group from one compound (donor) to another (acceptor).
Zm00001d016684	GO:0019252	The chemical reactions and pathways resulting in the formation of starch, the most important reserve polysaccharide in plants.
Zm00001d016684	GO:0043169	Interacting selectively and non-covalently with cations, charged atoms or groups of atoms with a net positive charge.
Zm00001d016684	GO:0102752	Catalysis of the reaction: a glucosylated glycogenin = a glycogen.
Zm00001d016716	GO:0002679	A phase of elevated metabolic activity, during which oxygen consumption increases made as part of a defense response ; this leads to the production, by an NADH dependent system, of hydrogen peroxide (H2O2), superoxide anions and hydroxyl radicals.
Zm00001d016716	GO:0007229	A series of molecular signals initiated by the binding of extracellular ligand to an integrin on the surface of a target cell, and ending with regulation of a downstream cellular process, e.g. transcription.
Zm00001d016716	GO:0008270	Interacting selectively and non-covalently with zinc (Zn) ions.
Zm00001d016716	GO:0009626	The rapid, localized death of plant cells in response to invasion by a pathogen.
Zm00001d016716	GO:0042742	Reactions triggered in response to the presence of a bacterium that act to protect the cell or organism.
Zm00001d016716	GO:0046872	Interacting selectively and non-covalently with any metal ion.
Zm00001d016716	GO:0050821	Any process involved in maintaining the structure and integrity of a protein and preventing it from degradation or aggregation.
Zm00001d016716	GO:0050832	Reactions triggered in response to the presence of a fungus that act to protect the cell or organism.
Zm00001d016716	GO:0051879	Interacting selectively and non-covalently with Hsp90 proteins, any of a group of heat shock proteins around 90kDa in size.
Zm00001d016836	GO:0000398	The joining together of exons from one or more primary transcripts of messenger RNA (mRNA) and the excision of intron sequences, via a spliceosomal mechanism, so that mRNA consisting only of the joined exons is produced.
Zm00001d016836	GO:0003676	Interacting selectively and non-covalently with any nucleic acid.
Zm00001d016836	GO:0003723	Interacting selectively and non-covalently with an RNA molecule or a portion thereof.
Zm00001d016836	GO:0005681	Any of a series of ribonucleoprotein complexes that contain snRNA(s) and small nuclear ribonucleoproteins (snRNPs), and are formed sequentially during the spliceosomal splicing of one or more substrate RNAs, and which also contain the RNA substrate(s) from the initial target RNAs of splicing, the splicing intermediate RNA(s), to the final RNA products. During cis-splicing, the initial target RNA …
Zm00001d016836	GO:0030628	Interacting selectively and non-covalently with the pre-mRNA 3' splice site sequence.
Zm00001d016836	GO:0046872	Interacting selectively and non-covalently with any metal ion.
Zm00001d016836	GO:0089701	A heterodimeric protein complex consisting of conserved large and small U2AF subunits that contributes to spliceosomal RNA splicing by binding to consensus sequences at the 3' splice site. U2AF is required to stabilize the association of the U2 snRNP with the branch point.
Zm00001d017472	GO:0003333	The process in which an amino acid is transported across a membrane.
Zm00001d017472	GO:0005774	The lipid bilayer surrounding the vacuole and separating its contents from the cytoplasm of the cell.
Zm00001d017472	GO:0006865	The directed movement of amino acids, organic acids containing one or more amino substituents, into, out of or within a cell, or between cells, by means of some agent such as a transporter or pore.
Zm00001d017472	GO:0015171	Enables the transfer of amino acids from one side of a membrane to the other. Amino acids are organic molecules that contain an amino group and a carboxyl group.
Zm00001d017472	GO:0016020	A lipid bilayer along with all the proteins and protein complexes embedded in it an attached to it.
Zm00001d017472	GO:0016021	The component of a membrane consisting of the gene products and protein complexes having at least some part of their peptide sequence embedded in the hydrophobic region of the membrane.
Zm00001d017472	GO:0022857	Enables the transfer of a substance, usually a specific substance or a group of related substances, from one side of a membrane to the other.
Zm00001d017472	GO:0055085	The process in which a solute is transported across a lipid bilayer, from one side of a membrane to the other.
Zm00001d017895	GO:0005794	A membrane-bound cytoplasmic organelle of the endomembrane system that further processes the core oligosaccharides (e.g. N-glycans) added to proteins in the endoplasmic reticulum and packages them into membrane-bound vesicles. The Golgi apparatus operates at the intersection of the secretory, lysosomal, and endocytic pathways.
Zm00001d017895	GO:0005802	The network of interconnected tubular and cisternal structures located within the Golgi apparatus on the side distal to the endoplasmic reticulum, from which secretory vesicles emerge. The trans-Golgi network is important in the later stages of protein secretion where it is thought to play a key role in the sorting and targeting of secreted proteins to the correct destination.
Zm00001d017895	GO:0005886	The membrane surrounding a cell that separates the cell from its external environment. It consists of a phospholipid bilayer and associated proteins.
Zm00001d017895	GO:0009833	A cellular process that results in the biosynthesis of constituent macromolecules, assembly, and arrangement of constituent parts of cellulose and pectin-containing cell walls that form adjacent to the middle lamella following cell division and during cell expansion. An example of this is found in Arabidopsis thaliana.
Zm00001d017895	GO:0016020	A lipid bilayer along with all the proteins and protein complexes embedded in it an attached to it.
Zm00001d017895	GO:0016021	The component of a membrane consisting of the gene products and protein complexes having at least some part of their peptide sequence embedded in the hydrophobic region of the membrane.
Zm00001d017895	GO:0016740	Catalysis of the transfer of a group, e.g. a methyl group, glycosyl group, acyl group, phosphorus-containing, or other groups, from one compound (generally regarded as the donor) to another compound (generally regarded as the acceptor). Transferase is the systematic name for any enzyme of EC class 2.
Zm00001d017895	GO:0016757	Catalysis of the transfer of a glycosyl group from one compound (donor) to another (acceptor).
Zm00001d017895	GO:0016760	Catalysis of the reaction: UDP-glucose + ((1,4)-beta-D-glucosyl)(n) = UDP + ((1,4)-beta-D-glucosyl)(n+1).
Zm00001d017895	GO:0030244	The chemical reactions and pathways resulting in the formation of cellulose, a linear beta1-4 glucan of molecular mass 50-400 kDa with the pyranose units in the -4C1 conformation.
Zm00001d017895	GO:0051753	Catalysis of the reaction: mannan(n) + GDP-mannose = mannan(n+1) + GDP. This reaction is the formation of the beta-(1->4)-linked mannan backbone in substrates such as galactomannan.
Zm00001d017895	GO:0071669	A process that results in the biosynthesis of constituent macromolecules, assembly, arrangement of constituent parts, or disassembly of a cellulose- and pectin-containing cell wall.
Zm00001d017895	GO:0097502	The covalent attachment of a mannose residue to a substrate molecule.
Zm00001d017896	GO:0009055	Any molecular entity that serves as an electron acceptor and electron donor in an electron transport chain. An electron transport chain is a process in which a series of electron carriers operate together to transfer electrons from donors to any of several different terminal electron acceptors to generate a transmembrane electrochemical gradient.
Zm00001d017896	GO:0016020	A lipid bilayer along with all the proteins and protein complexes embedded in it an attached to it.
Zm00001d017896	GO:0016021	The component of a membrane consisting of the gene products and protein complexes having at least some part of their peptide sequence embedded in the hydrophobic region of the membrane.
Zm00001d017896	GO:0022900	A process in which a series of electron carriers operate together to transfer electrons from donors to any of several different terminal electron acceptors to generate a transmembrane electrochemical gradient.
Zm00001d017896	GO:0046658	The component of the plasma membrane consisting of the gene products that are tethered to the membrane only by a covalently attached anchor, such as a lipid group, that is embedded in the membrane. Gene products with peptide sequences that are embedded in the membrane are excluded from this grouping.
Zm00001d018472	GO:0000166	Interacting selectively and non-covalently with a nucleotide, any compound consisting of a nucleoside that is esterified with (ortho)phosphate or an oligophosphate at any hydroxyl group on the ribose or deoxyribose.
Zm00001d018472	GO:0004672	Catalysis of the phosphorylation of an amino acid residue in a protein, usually according to the reaction: a protein + ATP = a phosphoprotein + ADP.
Zm00001d018472	GO:0004674	Catalysis of the reactions: ATP + protein serine = ADP + protein serine phosphate, and ATP + protein threonine = ADP + protein threonine phosphate.
Zm00001d018472	GO:0005524	Interacting selectively and non-covalently with ATP, adenosine 5'-triphosphate, a universally important coenzyme and enzyme regulator.
Zm00001d018472	GO:0006468	The process of introducing a phosphate group on to a protein.
Zm00001d018472	GO:0016020	A lipid bilayer along with all the proteins and protein complexes embedded in it an attached to it.
Zm00001d018472	GO:0016021	The component of a membrane consisting of the gene products and protein complexes having at least some part of their peptide sequence embedded in the hydrophobic region of the membrane.
Zm00001d018472	GO:0016301	Catalysis of the transfer of a phosphate group, usually from ATP, to a substrate molecule.
Zm00001d018472	GO:0016310	The process of introducing a phosphate group into a molecule, usually with the formation of a phosphoric ester, a phosphoric anhydride or a phosphoric amide.
Zm00001d018472	GO:0016740	Catalysis of the transfer of a group, e.g. a methyl group, glycosyl group, acyl group, phosphorus-containing, or other groups, from one compound (generally regarded as the donor) to another compound (generally regarded as the acceptor). Transferase is the systematic name for any enzyme of EC class 2.
Zm00001d018488	GO:0004497	Catalysis of the incorporation of one atom from molecular oxygen into a compound and the reduction of the other atom of oxygen to water.
Zm00001d018488	GO:0005506	Interacting selectively and non-covalently with iron (Fe) ions.
Zm00001d018488	GO:0009507	A chlorophyll-containing plastid with thylakoids organized into grana and frets, or stroma thylakoids, and embedded in a stroma.
Zm00001d018488	GO:0009974	Catalysis of the reaction: zeinoxanthin + NADPH + O2 + H+ = lutein + NADP+ + H2O. Adds a hydroxyl group to the epsilon ring of the alpha-carotene.
Zm00001d018488	GO:0010291	Catalysis of the reaction: a carotene + a reduced electron acceptor + O2 = C3-hydroxylated carotene + an oxidized electron acceptor + H2O. This is a general reaction to represent the C3 hydroxylation of the beta ring of a carotene.
Zm00001d018488	GO:0016117	The chemical reactions and pathways resulting in the formation of carotenoids, tetraterpenoid compounds in which two units of 4 isoprenoid residues joined head-to-tail are themselves joined tail-to-tail.
Zm00001d018488	GO:0016123	The chemical reactions and pathways resulting in the formation of xanthophylls, oxygen-containing carotenoids.
Zm00001d018488	GO:0016491	Catalysis of an oxidation-reduction (redox) reaction, a reversible chemical reaction in which the oxidation state of an atom or atoms within a molecule is altered. One substrate acts as a hydrogen or electron donor and becomes oxidized, while the other acts as hydrogen or electron acceptor and becomes reduced.
Zm00001d018488	GO:0016705	Catalysis of an oxidation-reduction (redox) reaction in which hydrogen or electrons are transferred from each of two donors, and molecular oxygen is reduced or incorporated into a donor.
Zm00001d018488	GO:0020037	Interacting selectively and non-covalently with heme, any compound of iron complexed in a porphyrin (tetrapyrrole) ring.
Zm00001d018488	GO:0046872	Interacting selectively and non-covalently with any metal ion.
Zm00001d018821	GO:0005737	All of the contents of a cell excluding the plasma membrane and nucleus, but including other subcellular structures.
Zm00001d018821	GO:0016491	Catalysis of an oxidation-reduction (redox) reaction, a reversible chemical reaction in which the oxidation state of an atom or atoms within a molecule is altered. One substrate acts as a hydrogen or electron donor and becomes oxidized, while the other acts as hydrogen or electron acceptor and becomes reduced.
Zm00001d018971	GO:0003677	Any molecular function by which a gene product interacts selectively and non-covalently with DNA (deoxyribonucleic acid).
Zm00001d018971	GO:0003700	A transcription regulator activity that modulates transcription of gene sets via selective and non-covalent binding to a specific double-stranded genomic DNA sequence (sometimes referred to as a motif) within a cis-regulatory region. Regulatory regions include promoters (proximal and distal) and enhancers. Genes are transcriptional units, and include bacterial operons.
Zm00001d018971	GO:0005634	A membrane-bounded organelle of eukaryotic cells in which chromosomes are housed and replicated. In most cells, the nucleus contains all of the cell's chromosomes except the organellar chromosomes, and is the site of RNA synthesis and processing. In some species, or in specialized cell types, RNA metabolism or DNA replication may be absent.
Zm00001d018971	GO:0006355	Any process that modulates the frequency, rate or extent of cellular DNA-templated transcription.
Zm00001d018971	GO:0010581	An process which modulate the frequency, rate or extent of starch biosynthesis, the chemical reactions and pathways resulting in the formation of starch.
Zm00001d018971	GO:0043565	Interacting selectively and non-covalently with DNA of a specific nucleotide composition, e.g. GC-rich DNA binding, or with a specific sequence motif or type of DNA e.g. promotor binding or rDNA binding.
Zm00001d018971	GO:0045893	Any process that activates or increases the frequency, rate or extent of cellular DNA-templated transcription.
Zm00001d019195	GO:0003677	Any molecular function by which a gene product interacts selectively and non-covalently with DNA (deoxyribonucleic acid).
Zm00001d019195	GO:0005515	Interacting selectively and non-covalently with any protein or protein complex (a complex of two or more proteins that may include other nonprotein molecules).
Zm00001d019195	GO:0005634	A membrane-bounded organelle of eukaryotic cells in which chromosomes are housed and replicated. In most cells, the nucleus contains all of the cell's chromosomes except the organellar chromosomes, and is the site of RNA synthesis and processing. In some species, or in specialized cell types, RNA metabolism or DNA replication may be absent.
Zm00001d019195	GO:0008168	Catalysis of the transfer of a methyl group to an acceptor molecule.
Zm00001d019195	GO:0008270	Interacting selectively and non-covalently with zinc (Zn) ions.
Zm00001d019195	GO:0016571	The modification of histones by addition of methyl groups.
Zm00001d019195	GO:0016740	Catalysis of the transfer of a group, e.g. a methyl group, glycosyl group, acyl group, phosphorus-containing, or other groups, from one compound (generally regarded as the donor) to another compound (generally regarded as the acceptor). Transferase is the systematic name for any enzyme of EC class 2.
Zm00001d019195	GO:0018024	Catalysis of the reaction: S-adenosyl-L-methionine + histone L-lysine = S-adenosyl-L-homocysteine + histone N6-methyl-L-lysine. The methylation of peptidyl-lysine in histones forms N6-methyl-L-lysine, N6,N6-dimethyl-L-lysine and N6,N6,N6-trimethyl-L-lysine derivatives.
Zm00001d019195	GO:0032259	The process in which a methyl group is covalently attached to a molecule.
Zm00001d019195	GO:0034968	The modification of a histone by addition of one or more methyl groups to a lysine residue.
Zm00001d019567	GO:0004615	Catalysis of the reaction: alpha-D-mannose 1-phosphate = D-mannose 6-phosphate.
Zm00001d019567	GO:0005975	The chemical reactions and pathways involving carbohydrates, any of a group of organic compounds based of the general formula Cx(H2O)y. Includes the formation of carbohydrate derivatives by the addition of a carbohydrate residue to another molecule.
Zm00001d019567	GO:0009570	The space enclosed by the double membrane of a chloroplast but excluding the thylakoid space. It contains DNA, ribosomes and some temporary products of photosynthesis.
Zm00001d019567	GO:0016868	Catalysis of the transfer of a phosphate group from one position to another within a single molecule.
Zm00001d019567	GO:0046872	Interacting selectively and non-covalently with any metal ion.
Zm00001d019981	GO:0000166	Interacting selectively and non-covalently with a nucleotide, any compound consisting of a nucleoside that is esterified with (ortho)phosphate or an oligophosphate at any hydroxyl group on the ribose or deoxyribose.
Zm00001d019981	GO:0000209	Addition of multiple ubiquitin groups to a protein, forming a ubiquitin chain.
Zm00001d019981	GO:0005524	Interacting selectively and non-covalently with ATP, adenosine 5'-triphosphate, a universally important coenzyme and enzyme regulator.
Zm00001d019981	GO:0005634	A membrane-bounded organelle of eukaryotic cells in which chromosomes are housed and replicated. In most cells, the nucleus contains all of the cell's chromosomes except the organellar chromosomes, and is the site of RNA synthesis and processing. In some species, or in specialized cell types, RNA metabolism or DNA replication may be absent.
Zm00001d019981	GO:0006511	The chemical reactions and pathways resulting in the breakdown of a protein or peptide by hydrolysis of its peptide bonds, initiated by the covalent attachment of a ubiquitin group, or multiple ubiquitin groups, to the protein.
Zm00001d019981	GO:0016740	Catalysis of the transfer of a group, e.g. a methyl group, glycosyl group, acyl group, phosphorus-containing, or other groups, from one compound (generally regarded as the donor) to another compound (generally regarded as the acceptor). Transferase is the systematic name for any enzyme of EC class 2.
Zm00001d019981	GO:0061631	Isoenergetic transfer of ubiquitin from one protein to another via the reaction X-ubiquitin + Y -> Y-ubiquitin + X, where both the X-ubiquitin and Y-ubiquitin linkages are thioester bonds between the C-terminal glycine of ubiquitin and a sulfhydryl side group of a cysteine residue.
Zm00001d020038	GO:0000785	The ordered and organized complex of DNA, protein, and sometimes RNA, that forms the chromosome.
Zm00001d020038	GO:0005515	Interacting selectively and non-covalently with any protein or protein complex (a complex of two or more proteins that may include other nonprotein molecules).
Zm00001d020038	GO:0005634	A membrane-bounded organelle of eukaryotic cells in which chromosomes are housed and replicated. In most cells, the nucleus contains all of the cell's chromosomes except the organellar chromosomes, and is the site of RNA synthesis and processing. In some species, or in specialized cell types, RNA metabolism or DNA replication may be absent.
Zm00001d020038	GO:0006355	Any process that modulates the frequency, rate or extent of cellular DNA-templated transcription.
Zm00001d020038	GO:0008168	Catalysis of the transfer of a methyl group to an acceptor molecule.
Zm00001d020038	GO:0010452	The modification of histone H3 by addition of one or more methyl groups to lysine at position 36 of the histone.
Zm00001d020038	GO:0016740	Catalysis of the transfer of a group, e.g. a methyl group, glycosyl group, acyl group, phosphorus-containing, or other groups, from one compound (generally regarded as the donor) to another compound (generally regarded as the acceptor). Transferase is the systematic name for any enzyme of EC class 2.
Zm00001d020038	GO:0018024	Catalysis of the reaction: S-adenosyl-L-methionine + histone L-lysine = S-adenosyl-L-homocysteine + histone N6-methyl-L-lysine. The methylation of peptidyl-lysine in histones forms N6-methyl-L-lysine, N6,N6-dimethyl-L-lysine and N6,N6,N6-trimethyl-L-lysine derivatives.
Zm00001d020038	GO:0032259	The process in which a methyl group is covalently attached to a molecule.
Zm00001d020038	GO:0034968	The modification of a histone by addition of one or more methyl groups to a lysine residue.
Zm00001d020038	GO:0046975	Catalysis of the reaction: S-adenosyl-L-methionine + histone H3 L-lysine (position 36) = S-adenosyl-L-homocysteine + histone H3 N6-methyl-L-lysine (position 36). This reaction is the addition of a methyl group onto lysine at position 36 of the histone H3 protein.
Zm00001d020325	GO:0006811	The directed movement of charged atoms or small charged molecules into, out of or within a cell, or between cells, by means of some agent such as a transporter or pore.
Zm00001d020325	GO:0006813	The directed movement of potassium ions (K+) into, out of or within a cell, or between cells, by means of some agent such as a transporter or pore.
Zm00001d020325	GO:0015079	Enables the transfer of potassium ions (K+) from one side of a membrane to the other.
Zm00001d020325	GO:0016020	A lipid bilayer along with all the proteins and protein complexes embedded in it an attached to it.
Zm00001d020325	GO:0016021	The component of a membrane consisting of the gene products and protein complexes having at least some part of their peptide sequence embedded in the hydrophobic region of the membrane.
Zm00001d020325	GO:0048825	The process whose specific outcome is the progression of the cotyledon over time, from its formation to the mature structure. The cotyledon is the modified leaf (seed leaf), found as part of the embryo in plant seeds. It is involved in either storage or absorption of food reserves. Dicotyledonous seeds contain two cotyledons, while monocotyledonous seeds contain only one. The cotyledons may appea…
Zm00001d020325	GO:0071805	A process in which a potassium ion is transported from one side of a membrane to the other.
Zm00001d021046	GO:0000036	Binding an acyl group and presenting it for processing or offloading to a cognate enzyme. Covalently binds the acyl group via a phosphopantetheine prosthetic group and mediates protein-protein interactions with the enzyme conferring specificity. The acyl carrier protein (ACP) presents substrates to enzymes involved in fatty acid biosynthesis or in polyketide secondary metabolite biosynthesis.
Zm00001d021046	GO:0006629	The chemical reactions and pathways involving lipids, compounds soluble in an organic solvent but not, or sparingly, in an aqueous solvent. Includes fatty acids; neutral fats, other fatty-acid esters, and soaps; long-chain (fatty) alcohols and waxes; sphingoids and other long-chain bases; glycolipids, phospholipids and sphingolipids; and carotenes, polyprenols, sterols, terpenes and other isopren…
Zm00001d021046	GO:0006631	The chemical reactions and pathways involving fatty acids, aliphatic monocarboxylic acids liberated from naturally occurring fats and oils by hydrolysis.
Zm00001d021046	GO:0006633	The chemical reactions and pathways resulting in the formation of a fatty acid, any of the aliphatic monocarboxylic acids that can be liberated by hydrolysis from naturally occurring fats and oils. Fatty acids are predominantly straight-chain acids of 4 to 24 carbon atoms, which may be saturated or unsaturated; branched fatty acids and hydroxy fatty acids also occur, and very long chain acids of …
Zm00001d021046	GO:0009507	A chlorophyll-containing plastid with thylakoids organized into grana and frets, or stroma thylakoids, and embedded in a stroma.
Zm00001d021046	GO:0009536	Any member of a family of organelles found in the cytoplasm of plants and some protists, which are membrane-bounded and contain DNA. Plant plastids develop from a common type, the proplastid.
Zm00001d021046	GO:0016297	Catalysis of the reaction: acyl-[acyl-carrier protein] + H2O = [acyl-carrier protein] + a fatty acid.
Zm00001d021046	GO:0016787	Catalysis of the hydrolysis of various bonds, e.g. C-O, C-N, C-C, phosphoric anhydride bonds, etc. Hydrolase is the systematic name for any enzyme of EC class 3.
Zm00001d021046	GO:0016790	Catalysis of the reaction: RCO-SR' + H2O = RCOOH + HSR'. This reaction is the hydrolysis of a thiolester bond, an ester formed from a carboxylic acid and a thiol (i.e., RCO-SR'), such as that found in acetyl-coenzyme A.
Zm00001d021251	GO:0009507	A chlorophyll-containing plastid with thylakoids organized into grana and frets, or stroma thylakoids, and embedded in a stroma.
Zm00001d021839	GO:0005886	The membrane surrounding a cell that separates the cell from its external environment. It consists of a phospholipid bilayer and associated proteins.
Zm00001d021839	GO:0009738	A series of molecular signals generated by the binding of the plant hormone abscisic acid (ABA) to a receptor, and ending with modulation of a cellular process, e.g. transcription.
Zm00001d021839	GO:1900458	Any process that stops, prevents or reduces the frequency, rate or extent of brassinosteroid mediated signaling pathway.
Zm00001d022115	GO:0003723	Interacting selectively and non-covalently with an RNA molecule or a portion thereof.
Zm00001d022115	GO:0005047	Interacting selectively and non-covalently with the signal recognition particle.
Zm00001d022115	GO:0005737	All of the contents of a cell excluding the plasma membrane and nucleus, but including other subcellular structures.
Zm00001d022115	GO:0005786	A ribonucleoprotein particle of 325 kDa composed of a 7S (300 nucleotide) RNA molecule and a complex of six different polypeptides. This binds both to the N-terminal signal peptide for proteins destined for the endoplasmic reticulum as they emerge from the large ribosomal subunit and also to the ribosome. This binding arrests further translation thereby preventing the proteins from being released…
Zm00001d022115	GO:0005829	The part of the cytoplasm that does not contain organelles but which does contain other particulate matter, such as protein complexes.
Zm00001d022115	GO:0006614	The targeting of proteins to a membrane that occurs during translation and is dependent upon two key components, the signal-recognition particle (SRP) and the SRP receptor. SRP is a cytosolic particle that transiently binds to the endoplasmic reticulum (ER) signal sequence in a nascent protein, to the large ribosomal unit, and to the SRP receptor in the ER membrane.
Zm00001d022115	GO:0008312	Interacting selectively and non-covalently with 7S RNA, the RNA component of the signal recognition particle (SRP).
Zm00001d022115	GO:0030942	Interacting selectively and non-covalently with an endoplasmic reticulum signal peptide, a specific peptide sequence that acts as a signal to localize the protein within the endoplasmic reticulum.
Zm00001d022469	GO:0008168	Catalysis of the transfer of a methyl group to an acceptor molecule.
Zm00001d022469	GO:0016274	Catalysis of the reaction: S-adenosyl-L-methionine + (protein)-arginine = S-adenosyl-L-homocysteine + (protein)-N-methyl-arginine.
Zm00001d022469	GO:0016740	Catalysis of the transfer of a group, e.g. a methyl group, glycosyl group, acyl group, phosphorus-containing, or other groups, from one compound (generally regarded as the donor) to another compound (generally regarded as the acceptor). Transferase is the systematic name for any enzyme of EC class 2.
Zm00001d022469	GO:0018216	The addition of a methyl group to an arginine residue in a protein.
Zm00001d022469	GO:0032259	The process in which a methyl group is covalently attached to a molecule.
Zm00001d022469	GO:0035246	The addition of a methyl group onto a nitrogen atom of an arginine residue in a protein.
Zm00001d023242	GO:0000160	A conserved series of molecular signals found in prokaryotes and eukaryotes; involves autophosphorylation of a histidine kinase and the transfer of the phosphate group to an aspartate that then acts as a phospho-donor to response regulator proteins.
Zm00001d023242	GO:0005634	A membrane-bounded organelle of eukaryotic cells in which chromosomes are housed and replicated. In most cells, the nucleus contains all of the cell's chromosomes except the organellar chromosomes, and is the site of RNA synthesis and processing. In some species, or in specialized cell types, RNA metabolism or DNA replication may be absent.
Zm00001d023242	GO:0009735	Any process that results in a change in state or activity of a cell or an organism (in terms of movement, secretion, enzyme production, gene expression, etc.) as a result of a cytokinin stimulus.
Zm00001d023243	GO:0003824	Catalysis of a biochemical reaction at physiological temperatures. In biologically catalyzed reactions, the reactants are known as substrates, and the catalysts are naturally occurring macromolecular substances known as enzymes. Enzymes possess specific binding sites for substrates, and are usually composed wholly or largely of protein, but RNA that has catalytic activity (ribozyme) is often also…
Zm00001d023243	GO:0003852	Catalysis of the reaction: 3-methyl-2-oxobutanoate + acetyl-CoA + H(2)O = (2S)-2-isopropylmalate + CoA + H(+).
Zm00001d023243	GO:0009082	The chemical reactions and pathways resulting in the formation of amino acids containing a branched carbon skeleton, comprising isoleucine, leucine and valine.
Zm00001d023243	GO:0009098	The chemical reactions and pathways resulting in the formation of leucine, 2-amino-4-methylpentanoic acid.
Zm00001d023243	GO:0009507	A chlorophyll-containing plastid with thylakoids organized into grana and frets, or stroma thylakoids, and embedded in a stroma.
Zm00001d023243	GO:0016740	Catalysis of the transfer of a group, e.g. a methyl group, glycosyl group, acyl group, phosphorus-containing, or other groups, from one compound (generally regarded as the donor) to another compound (generally regarded as the acceptor). Transferase is the systematic name for any enzyme of EC class 2.
Zm00001d023243	GO:0019752	The chemical reactions and pathways involving carboxylic acids, any organic acid containing one or more carboxyl (COOH) groups or anions (COO-).
Zm00001d023243	GO:0043436	The chemical reactions and pathways involving any oxoacid; an oxoacid is a compound which contains oxygen, at least one other element, and at least one hydrogen bound to oxygen, and which produces a conjugate base by loss of positive hydrogen ion(s) (hydrons).
Zm00001d023243	GO:0044249	The chemical reactions and pathways resulting in the formation of substances, carried out by individual cells.
Zm00001d023243	GO:0046912	Catalysis of the transfer of an acyl group from one compound (donor) to another (acceptor), with the acyl group being converted into alkyl on transfer.
Zm00001d023243	GO:1901566	The chemical reactions and pathways resulting in the formation of organonitrogen compound.
Zm00001d023559	GO:0003824	Catalysis of a biochemical reaction at physiological temperatures. In biologically catalyzed reactions, the reactants are known as substrates, and the catalysts are naturally occurring macromolecular substances known as enzymes. Enzymes possess specific binding sites for substrates, and are usually composed wholly or largely of protein, but RNA that has catalytic activity (ribozyme) is often also…
Zm00001d023559	GO:0004332	Catalysis of the reaction: D-fructose 1,6-bisphosphate = glycerone phosphate + D-glyceraldehyde-3-phosphate.
Zm00001d023559	GO:0005829	The part of the cytoplasm that does not contain organelles but which does contain other particulate matter, such as protein complexes.
Zm00001d023559	GO:0006096	The chemical reactions and pathways resulting in the breakdown of a carbohydrate into pyruvate, with the concomitant production of a small amount of ATP and the reduction of NAD(P) to NAD(P)H. Glycolysis begins with the metabolism of a carbohydrate to generate products that can enter the pathway and ends with the production of pyruvate. Pyruvate may be converted to acetyl-coenzyme A, ethanol, lac…
Zm00001d023559	GO:0016829	Catalysis of the cleavage of C-C, C-O, C-N and other bonds by other means than by hydrolysis or oxidation, or conversely adding a group to a double bond. They differ from other enzymes in that two substrates are involved in one reaction direction, but only one in the other direction. When acting on the single substrate, a molecule is eliminated and this generates either a new double bond or a new…
Zm00001d023559	GO:0030388	The chemical reactions and pathways involving fructose 1,6-bisphosphate, also known as FBP. The D enantiomer is a metabolic intermediate in glycolysis and gluconeogenesis.
Zm00001d023735	GO:0010005	Arrays of microtubules underlying and connected to the plasma membrane, in the cortical cytosol, oriented mainly with their axes transverse to the long axis of the cell (and root in plants). In plants it influences the direction of cellulose microfibril deposition.
Zm00001d023735	GO:0043622	A process that is carried out at the cellular level which results in the assembly, arrangement of constituent parts, or disassembly of structures formed of microtubules and associated proteins in the cell cortex, i.e. just beneath the plasma membrane of a cell.
Zm00001d024222	GO:0016020	A lipid bilayer along with all the proteins and protein complexes embedded in it an attached to it.
Zm00001d024222	GO:0016021	The component of a membrane consisting of the gene products and protein complexes having at least some part of their peptide sequence embedded in the hydrophobic region of the membrane.
Zm00001d024462	GO:0005634	A membrane-bounded organelle of eukaryotic cells in which chromosomes are housed and replicated. In most cells, the nucleus contains all of the cell's chromosomes except the organellar chromosomes, and is the site of RNA synthesis and processing. In some species, or in specialized cell types, RNA metabolism or DNA replication may be absent.
Zm00001d024462	GO:0006368	The extension of an RNA molecule after transcription initiation and promoter clearance at an RNA polymerase II promoter by the addition of ribonucleotides catalyzed by RNA polymerase II.
Zm00001d024462	GO:0006807	The chemical reactions and pathways involving organic or inorganic compounds that contain nitrogen.
Zm00001d024462	GO:0044238	The chemical reactions and pathways involving those compounds which are formed as a part of the normal anabolic and catabolic processes. These processes take place in most, if not all, cells of the organism.
Zm00001d024462	GO:0044260	The chemical reactions and pathways involving macromolecules, any molecule of high relative molecular mass, the structure of which essentially comprises the multiple repetition of units derived, actually or conceptually, from molecules of low relative molecular mass, as carried out by individual cells.
Zm00001d024462	GO:0070449	A transcription elongation factor complex that suppresses RNA polymerase II pausing, and may act by promoting proper alignment of the 3'-end of nascent transcripts with the polymerase catalytic site. Consists of a transcriptionally active Elongin A subunit (about 100 kDa) and two smaller Elongin B (about 18 kDa) and Elongin C (about 15 kDa) subunits.
Zm00001d024463	GO:0005829	The part of the cytoplasm that does not contain organelles but which does contain other particulate matter, such as protein complexes.
Zm00001d024463	GO:0009631	Any process that increases freezing tolerance of an organism in response to low, nonfreezing temperatures.
Zm00001d024463	GO:0030488	The posttranscriptional addition of methyl groups to specific residues in a tRNA molecule.
Zm00001d024463	GO:0032006	Any process that modulates the frequency, rate or extent of TOR signaling.
Zm00001d024778	GO:0009409	Any process that results in a change in state or activity of a cell or an organism (in terms of movement, secretion, enzyme production, gene expression, etc.) as a result of a cold stimulus, a temperature stimulus below the optimal temperature for that organism.
Zm00001d024778	GO:0009651	Any process that results in a change in state or activity of a cell or an organism (in terms of movement, secretion, enzyme production, gene expression, etc.) as a result of a stimulus indicating an increase or decrease in the concentration of salt (particularly but not exclusively sodium and chloride ions) in the environment.
Zm00001d024778	GO:0009737	Any process that results in a change in state or activity of a cell or an organism (in terms of movement, secretion, enzyme production, gene expression, etc.) as a result of an abscisic acid stimulus.
Zm00001d024778	GO:0016020	A lipid bilayer along with all the proteins and protein complexes embedded in it an attached to it.
Zm00001d024778	GO:0016021	The component of a membrane consisting of the gene products and protein complexes having at least some part of their peptide sequence embedded in the hydrophobic region of the membrane.
Zm00001d025278	GO:0003676	Interacting selectively and non-covalently with any nucleic acid.
Zm00001d025278	GO:0003723	Interacting selectively and non-covalently with an RNA molecule or a portion thereof.
Zm00001d025915	GO:0005783	The irregular network of unit membranes, visible only by electron microscopy, that occurs in the cytoplasm of many eukaryotic cells. The membranes form a complex meshwork of tubular channels, which are often expanded into slitlike cavities called cisternae. The ER takes two forms, rough (or granular), with ribosomes adhering to the outer surface, and smooth (with no ribosomes attached).
Zm00001d025915	GO:0005789	The lipid bilayer surrounding the endoplasmic reticulum.
Zm00001d025915	GO:0006890	The directed movement of substances from the Golgi back to the endoplasmic reticulum, mediated by vesicles bearing specific protein coats such as COPI or COG.
Zm00001d025915	GO:0015031	The directed movement of proteins into, out of or within a cell, or between cells, by means of some agent such as a transporter or pore.
Zm00001d025915	GO:0016020	A lipid bilayer along with all the proteins and protein complexes embedded in it an attached to it.
Zm00001d025915	GO:0016021	The component of a membrane consisting of the gene products and protein complexes having at least some part of their peptide sequence embedded in the hydrophobic region of the membrane.
Zm00001d025915	GO:0016192	A cellular transport process in which transported substances are moved in membrane-bounded vesicles; transported substances are enclosed in the vesicle lumen or located in the vesicle membrane. The process begins with a step that directs a substance to the forming vesicle, and includes vesicle budding and coating. Vesicles are then targeted to, and fuse with, an acceptor membrane.
Zm00001d025915	GO:0031201	A protein complex involved in membrane fusion; a stable ternary complex consisting of a four-helix bundle, usually formed from one R-SNARE and three Q-SNAREs with an ionic layer sandwiched between hydrophobic layers. One well-characterized example is the neuronal SNARE complex formed of synaptobrevin 2, syntaxin 1a, and SNAP-25.
Zm00001d025916	GO:0005783	The irregular network of unit membranes, visible only by electron microscopy, that occurs in the cytoplasm of many eukaryotic cells. The membranes form a complex meshwork of tubular channels, which are often expanded into slitlike cavities called cisternae. The ER takes two forms, rough (or granular), with ribosomes adhering to the outer surface, and smooth (with no ribosomes attached).
Zm00001d025916	GO:0006511	The chemical reactions and pathways resulting in the breakdown of a protein or peptide by hydrolysis of its peptide bonds, initiated by the covalent attachment of a ubiquitin group, or multiple ubiquitin groups, to the protein.
Zm00001d025916	GO:0016020	A lipid bilayer along with all the proteins and protein complexes embedded in it an attached to it.
Zm00001d025916	GO:0016021	The component of a membrane consisting of the gene products and protein complexes having at least some part of their peptide sequence embedded in the hydrophobic region of the membrane.
Zm00001d025916	GO:0016567	The process in which one or more ubiquitin groups are added to a protein.
Zm00001d025916	GO:0016874	Catalysis of the joining of two molecules, or two groups within a single molecule, using the energy from the hydrolysis of ATP, a similar triphosphate, or a pH gradient.
Zm00001d025916	GO:0044238	The chemical reactions and pathways involving those compounds which are formed as a part of the normal anabolic and catabolic processes. These processes take place in most, if not all, cells of the organism.
Zm00001d025916	GO:0044260	The chemical reactions and pathways involving macromolecules, any molecule of high relative molecular mass, the structure of which essentially comprises the multiple repetition of units derived, actually or conceptually, from molecules of low relative molecular mass, as carried out by individual cells.
Zm00001d025916	GO:0044390	Interacting selectively and non-covalently with a ubiquitin-like protein conjugating enzyme such as ubiquitin conjugating enzyme.
Zm00001d025916	GO:0046872	Interacting selectively and non-covalently with any metal ion.
Zm00001d025916	GO:0061630	Catalysis of the transfer of ubiquitin to a substrate protein via the reaction X-ubiquitin + S -> X + S-ubiquitin, where X is either an E2 or E3 enzyme, the X-ubiquitin linkage is a thioester bond, and the S-ubiquitin linkage is an amide bond: an isopeptide bond between the C-terminal glycine of ubiquitin and the epsilon-amino group of lysine residues in the substrate or, in the linear extension …
Zm00001d025916	GO:0071712	The chemical reactions and pathways resulting in the breakdown of misfolded proteins transported from the endoplasmic reticulum and targeted to cytoplasmic proteasomes for degradation.
Zm00001d026004	GO:0004672	Catalysis of the phosphorylation of an amino acid residue in a protein, usually according to the reaction: a protein + ATP = a phosphoprotein + ADP.
Zm00001d026004	GO:0004674	Catalysis of the reactions: ATP + protein serine = ADP + protein serine phosphate, and ATP + protein threonine = ADP + protein threonine phosphate.
Zm00001d026004	GO:0004713	Catalysis of the reaction: ATP + a protein tyrosine = ADP + protein tyrosine phosphate.
Zm00001d026004	GO:0005524	Interacting selectively and non-covalently with ATP, adenosine 5'-triphosphate, a universally important coenzyme and enzyme regulator.
Zm00001d026004	GO:0005886	The membrane surrounding a cell that separates the cell from its external environment. It consists of a phospholipid bilayer and associated proteins.
Zm00001d026004	GO:0006468	The process of introducing a phosphate group on to a protein.
Zm00001d026004	GO:0007166	A series of molecular signals initiated by activation of a receptor on the surface of a cell. The pathway begins with binding of an extracellular ligand to a cell surface receptor, or for receptors that signal in the absence of a ligand, by ligand-withdrawal or the activity of a constitutively active receptor. The pathway ends with regulation of a downstream cellular process, e.g. transcription.
Zm00001d026004	GO:0016020	A lipid bilayer along with all the proteins and protein complexes embedded in it an attached to it.
Zm00001d026004	GO:0016021	The component of a membrane consisting of the gene products and protein complexes having at least some part of their peptide sequence embedded in the hydrophobic region of the membrane.
Zm00001d026004	GO:0016301	Catalysis of the transfer of a phosphate group, usually from ATP, to a substrate molecule.
Zm00001d026004	GO:0016310	The process of introducing a phosphate group into a molecule, usually with the formation of a phosphoric ester, a phosphoric anhydride or a phosphoric amide.
Zm00001d026004	GO:0018108	The phosphorylation of peptidyl-tyrosine to form peptidyl-O4'-phospho-L-tyrosine.
Zm00001d026004	GO:0030247	Interacting selectively and non-covalently with any polysaccharide, a polymer of many (typically more than 10) monosaccharide residues linked glycosidically.
Zm00001d026010	GO:0003723	Interacting selectively and non-covalently with an RNA molecule or a portion thereof.
Zm00001d026010	GO:0004386	Catalysis of the reaction: ATP + H2O = ADP + phosphate, to drive the unwinding of a DNA or RNA helix.
Zm00001d026010	GO:0016787	Catalysis of the hydrolysis of various bonds, e.g. C-O, C-N, C-C, phosphoric anhydride bonds, etc. Hydrolase is the systematic name for any enzyme of EC class 3.
Zm00001d026016	GO:0003676	Interacting selectively and non-covalently with any nucleic acid.
Zm00001d026016	GO:0003723	Interacting selectively and non-covalently with an RNA molecule or a portion thereof.
Zm00001d026016	GO:0009507	A chlorophyll-containing plastid with thylakoids organized into grana and frets, or stroma thylakoids, and embedded in a stroma.
Zm00001d026016	GO:0016554	The conversion of a cytosine residue to uridine in an RNA molecule by deamination.
Zm00001d026016	GO:1900871	The covalent alteration within the chloroplast of one or more nucleotides within an mRNA to produce an mRNA molecule with a sequence that differs from that coded genetically.
Zm00001d026017	GO:0003677	Any molecular function by which a gene product interacts selectively and non-covalently with DNA (deoxyribonucleic acid).
Zm00001d026017	GO:0005634	A membrane-bounded organelle of eukaryotic cells in which chromosomes are housed and replicated. In most cells, the nucleus contains all of the cell's chromosomes except the organellar chromosomes, and is the site of RNA synthesis and processing. In some species, or in specialized cell types, RNA metabolism or DNA replication may be absent.
Zm00001d026061	GO:0005634	A membrane-bounded organelle of eukaryotic cells in which chromosomes are housed and replicated. In most cells, the nucleus contains all of the cell's chromosomes except the organellar chromosomes, and is the site of RNA synthesis and processing. In some species, or in specialized cell types, RNA metabolism or DNA replication may be absent.
Zm00001d026061	GO:0006629	The chemical reactions and pathways involving lipids, compounds soluble in an organic solvent but not, or sparingly, in an aqueous solvent. Includes fatty acids; neutral fats, other fatty-acid esters, and soaps; long-chain (fatty) alcohols and waxes; sphingoids and other long-chain bases; glycolipids, phospholipids and sphingolipids; and carotenes, polyprenols, sterols, terpenes and other isopren…
Zm00001d026061	GO:0016298	Catalysis of the hydrolysis of a lipid or phospholipid.
Zm00001d026061	GO:0016788	Catalysis of the hydrolysis of any ester bond.
Zm00001d026061	GO:0045892	Any process that stops, prevents, or reduces the frequency, rate or extent of cellular DNA-templated transcription.
Zm00001d026061	GO:0050794	Any process that modulates the frequency, rate or extent of a cellular process, any of those that are carried out at the cellular level, but are not necessarily restricted to a single cell. For example, cell communication occurs among more than one cell, but occurs at the cellular level.
Zm00001d026062	GO:0006629	The chemical reactions and pathways involving lipids, compounds soluble in an organic solvent but not, or sparingly, in an aqueous solvent. Includes fatty acids; neutral fats, other fatty-acid esters, and soaps; long-chain (fatty) alcohols and waxes; sphingoids and other long-chain bases; glycolipids, phospholipids and sphingolipids; and carotenes, polyprenols, sterols, terpenes and other isopren…
Zm00001d026062	GO:0016298	Catalysis of the hydrolysis of a lipid or phospholipid.
Zm00001d026062	GO:0016787	Catalysis of the hydrolysis of various bonds, e.g. C-O, C-N, C-C, phosphoric anhydride bonds, etc. Hydrolase is the systematic name for any enzyme of EC class 3.
Zm00001d026062	GO:0016788	Catalysis of the hydrolysis of any ester bond.
Zm00001d026083	GO:0004497	Catalysis of the incorporation of one atom from molecular oxygen into a compound and the reduction of the other atom of oxygen to water.
Zm00001d026083	GO:0005506	Interacting selectively and non-covalently with iron (Fe) ions.
Zm00001d026083	GO:0007275	The biological process whose specific outcome is the progression of a multicellular organism over time from an initial condition (e.g. a zygote or a young adult) to a later condition (e.g. a multicellular animal or an aged adult).
Zm00001d026083	GO:0010268	Any process involved in the maintenance of an internal steady state of brassinosteroids within an organism or cell.
Zm00001d026083	GO:0016020	A lipid bilayer along with all the proteins and protein complexes embedded in it an attached to it.
Zm00001d026083	GO:0016021	The component of a membrane consisting of the gene products and protein complexes having at least some part of their peptide sequence embedded in the hydrophobic region of the membrane.
Zm00001d026083	GO:0016125	The chemical reactions and pathways involving sterols, steroids with one or more hydroxyl groups and a hydrocarbon side-chain in the molecule.
Zm00001d026083	GO:0016132	The chemical reactions and pathways resulting in the formation of brassinosteroids, any of a group of steroid derivatives that occur at very low concentrations in plant tissues and may have hormone-like effects.
Zm00001d026083	GO:0016491	Catalysis of an oxidation-reduction (redox) reaction, a reversible chemical reaction in which the oxidation state of an atom or atoms within a molecule is altered. One substrate acts as a hydrogen or electron donor and becomes oxidized, while the other acts as hydrogen or electron acceptor and becomes reduced.
Zm00001d026083	GO:0016705	Catalysis of an oxidation-reduction (redox) reaction in which hydrogen or electrons are transferred from each of two donors, and molecular oxygen is reduced or incorporated into a donor.
Zm00001d026083	GO:0020037	Interacting selectively and non-covalently with heme, any compound of iron complexed in a porphyrin (tetrapyrrole) ring.
Zm00001d026083	GO:0046872	Interacting selectively and non-covalently with any metal ion.
Zm00001d026083	GO:0055114	OBSOLETE. A metabolic process that results in the removal or addition of one or more electrons to or from a substance, with or without the concomitant removal or addition of a proton or protons.
Zm00001d026127	GO:0005319	Enables the directed movement of lipids into, out of or within a cell, or between cells.
Zm00001d026127	GO:0016020	A lipid bilayer along with all the proteins and protein complexes embedded in it an attached to it.
Zm00001d026127	GO:0016021	The component of a membrane consisting of the gene products and protein complexes having at least some part of their peptide sequence embedded in the hydrophobic region of the membrane.
Zm00001d026603	GO:0000166	Interacting selectively and non-covalently with a nucleotide, any compound consisting of a nucleoside that is esterified with (ortho)phosphate or an oligophosphate at any hydroxyl group on the ribose or deoxyribose.
Zm00001d026603	GO:0005524	Interacting selectively and non-covalently with ATP, adenosine 5'-triphosphate, a universally important coenzyme and enzyme regulator.
Zm00001d026603	GO:0009058	The chemical reactions and pathways resulting in the formation of substances; typically the energy-requiring part of metabolism in which simpler substances are transformed into more complex ones.
Zm00001d026603	GO:0009507	A chlorophyll-containing plastid with thylakoids organized into grana and frets, or stroma thylakoids, and embedded in a stroma.
Zm00001d026603	GO:0015979	The synthesis by organisms of organic chemical compounds, especially carbohydrates, from carbon dioxide (CO2) using energy obtained from light rather than from the oxidation of chemical compounds.
Zm00001d026603	GO:0015995	The chemical reactions and pathways resulting in the formation of chlorophyll, any compound of magnesium complexed in a porphyrin (tetrapyrrole) ring and which functions as a photosynthetic pigment, from less complex precursors.
Zm00001d026603	GO:0016851	Catalysis of the reaction: ATP + H(2)O + Mg(2+) + protoporphyrin IX = ADP + 2 H(+) + magnesium protoporphyrin IX + phosphate.
Zm00001d026603	GO:0016874	Catalysis of the joining of two molecules, or two groups within a single molecule, using the energy from the hydrolysis of ATP, a similar triphosphate, or a pH gradient.
Zm00001d027593	GO:0000502	A large multisubunit complex which catalyzes protein degradation, found in eukaryotes, archaea and some bacteria. In eukaryotes, this complex consists of the barrel shaped proteasome core complex and one or two associated proteins or complexes that act in regulating entry into or exit from the core.
Zm00001d027593	GO:0016020	A lipid bilayer along with all the proteins and protein complexes embedded in it an attached to it.
Zm00001d027593	GO:0016021	The component of a membrane consisting of the gene products and protein complexes having at least some part of their peptide sequence embedded in the hydrophobic region of the membrane.
Zm00001d027593	GO:0022857	Enables the transfer of a substance, usually a specific substance or a group of related substances, from one side of a membrane to the other.
Zm00001d027593	GO:0035442	The directed movement of a dipeptide across a membrane by means of some agent such as a transporter or pore. A dipeptide is a combination of two amino acids linked together by a peptide (-CO-NH-) bond.
Zm00001d027593	GO:0042937	Enables the transfer of a tripeptide, a compound containing three amino acids linked together by peptide bonds, from one side of a membrane to the other.
Zm00001d027593	GO:0042938	The directed movement of a dipeptide, a combination of two amino acids by means of a peptide (-CO-NH-) link, into, out of or within a cell, or between cells, by means of some agent such as a transporter or pore.
Zm00001d027593	GO:0042939	The directed movement of a tripeptide, a compound containing three amino acids linked together by peptide bonds, into, out of or within a cell, or between cells, by means of some agent such as a transporter or pore.
Zm00001d027593	GO:0055085	The process in which a solute is transported across a lipid bilayer, from one side of a membrane to the other.
Zm00001d027593	GO:0071916	Enables the transfer of a dipeptide from one side of a membrane to the other. A dipeptide is a combination of two amino acids linked together by a peptide (-CO-NH-) bond.
Zm00001d028548	GO:0016020	A lipid bilayer along with all the proteins and protein complexes embedded in it an attached to it.
Zm00001d028548	GO:0016021	The component of a membrane consisting of the gene products and protein complexes having at least some part of their peptide sequence embedded in the hydrophobic region of the membrane.
Zm00001d029084	GO:0003824	Catalysis of a biochemical reaction at physiological temperatures. In biologically catalyzed reactions, the reactants are known as substrates, and the catalysts are naturally occurring macromolecular substances known as enzymes. Enzymes possess specific binding sites for substrates, and are usually composed wholly or largely of protein, but RNA that has catalytic activity (ribozyme) is often also…
Zm00001d029084	GO:0004333	Catalysis of the reaction: (S)-malate = fumarate + H(2)O.
Zm00001d029084	GO:0005739	A semiautonomous, self replicating organelle that occurs in varying numbers, shapes, and sizes in the cytoplasm of virtually all eukaryotic cells. It is notably the site of tissue respiration.
Zm00001d029084	GO:0006099	A nearly universal metabolic pathway in which the acetyl group of acetyl coenzyme A is effectively oxidized to two CO2 and four pairs of electrons are transferred to coenzymes. The acetyl group combines with oxaloacetate to form citrate, which undergoes successive transformations to isocitrate, 2-oxoglutarate, succinyl-CoA, succinate, fumarate, malate, and oxaloacetate again, thus completing the …
Zm00001d029084	GO:0006106	The chemical reactions and pathways involving fumarate, the anion of trans-1,2-ethenedicarboxylic acid, the diastereoisomer of maleate. It is a key intermediate in metabolism and is formed in the TCA cycle from succinate and converted into malate.
Zm00001d029084	GO:0006108	The chemical reactions and pathways involving malate, the anion of hydroxybutanedioic acid, a chiral hydroxydicarboxylic acid. The (+) enantiomer is an important intermediate in metabolism as a component of both the TCA cycle and the glyoxylate cycle.
Zm00001d029084	GO:0016829	Catalysis of the cleavage of C-C, C-O, C-N and other bonds by other means than by hydrolysis or oxidation, or conversely adding a group to a double bond. They differ from other enzymes in that two substrates are involved in one reaction direction, but only one in the other direction. When acting on the single substrate, a molecule is eliminated and this generates either a new double bond or a new…
Zm00001d029084	GO:0045239	Any of the heteromeric enzymes that act in the TCA cycle.
Zm00001d029652	GO:0003824	Catalysis of a biochemical reaction at physiological temperatures. In biologically catalyzed reactions, the reactants are known as substrates, and the catalysts are naturally occurring macromolecular substances known as enzymes. Enzymes possess specific binding sites for substrates, and are usually composed wholly or largely of protein, but RNA that has catalytic activity (ribozyme) is often also…
Zm00001d029652	GO:0005829	The part of the cytoplasm that does not contain organelles but which does contain other particulate matter, such as protein complexes.
Zm00001d029652	GO:0006749	The chemical reactions and pathways involving glutathione, the tripeptide glutamylcysteinylglycine, which acts as a coenzyme for some enzymes and as an antioxidant in the protection of sulfhydryl groups in enzymes and other proteins; it has a specific role in the reduction of hydrogen peroxide (H2O2) and oxidized ascorbate, and it participates in the gamma-glutamyl cycle.
Zm00001d029652	GO:0006751	The chemical reactions and pathways resulting in the breakdown of glutathione, the tripeptide glutamylcysteinylglycine, which acts as a coenzyme for some enzymes and as an antioxidant in the protection of sulfhydryl groups in enzymes and other proteins.
Zm00001d029652	GO:0009506	A fine cytoplasmic channel, found in all higher plants, that connects the cytoplasm of one cell to that of an adjacent cell.
Zm00001d029652	GO:0016787	Catalysis of the hydrolysis of various bonds, e.g. C-O, C-N, C-C, phosphoric anhydride bonds, etc. Hydrolase is the systematic name for any enzyme of EC class 3.
Zm00001d029652	GO:0017168	Catalysis of the reaction: 5-oxo-L-proline + ATP + 2 H(2)O = L-glutamate + ADP + 2 H(+) + phosphate.
Zm00001d029829	GO:0000166	Interacting selectively and non-covalently with a nucleotide, any compound consisting of a nucleoside that is esterified with (ortho)phosphate or an oligophosphate at any hydroxyl group on the ribose or deoxyribose.
Zm00001d029829	GO:0004672	Catalysis of the phosphorylation of an amino acid residue in a protein, usually according to the reaction: a protein + ATP = a phosphoprotein + ADP.
Zm00001d029829	GO:0004842	Catalysis of the transfer of ubiquitin from one protein to another via the reaction X-Ub + Y --> Y-Ub + X, where both X-Ub and Y-Ub are covalent linkages.
Zm00001d029829	GO:0005524	Interacting selectively and non-covalently with ATP, adenosine 5'-triphosphate, a universally important coenzyme and enzyme regulator.
Zm00001d029829	GO:0006468	The process of introducing a phosphate group on to a protein.
Zm00001d029829	GO:0016301	Catalysis of the transfer of a phosphate group, usually from ATP, to a substrate molecule.
Zm00001d029829	GO:0016310	The process of introducing a phosphate group into a molecule, usually with the formation of a phosphoric ester, a phosphoric anhydride or a phosphoric amide.
Zm00001d029829	GO:0016567	The process in which one or more ubiquitin groups are added to a protein.
Zm00001d029829	GO:0016740	Catalysis of the transfer of a group, e.g. a methyl group, glycosyl group, acyl group, phosphorus-containing, or other groups, from one compound (generally regarded as the donor) to another compound (generally regarded as the acceptor). Transferase is the systematic name for any enzyme of EC class 2.
Zm00001d029829	GO:0016787	Catalysis of the hydrolysis of various bonds, e.g. C-O, C-N, C-C, phosphoric anhydride bonds, etc. Hydrolase is the systematic name for any enzyme of EC class 3.
Zm00001d029829	GO:0140096	Catalytic activity that acts to modify a protein.
Zm00001d029840	GO:0016491	Catalysis of an oxidation-reduction (redox) reaction, a reversible chemical reaction in which the oxidation state of an atom or atoms within a molecule is altered. One substrate acts as a hydrogen or electron donor and becomes oxidized, while the other acts as hydrogen or electron acceptor and becomes reduced.
Zm00001d029840	GO:0055114	OBSOLETE. A metabolic process that results in the removal or addition of one or more electrons to or from a substance, with or without the concomitant removal or addition of a proton or protons.
Zm00001d030094	GO:0007131	The cell cycle process in which double strand breaks are formed and repaired through a single or double Holliday junction intermediate. This results in the equal exchange of genetic material between non-sister chromatids in a pair of homologous chromosomes. These reciprocal recombinant products ensure the proper segregation of homologous chromosomes during meiosis I and create genetic diversity.
Zm00001d030640	GO:0004177	Catalysis of the hydrolysis of a single N-terminal amino acid residue from a polypeptide chain.
Zm00001d030640	GO:0005739	A semiautonomous, self replicating organelle that occurs in varying numbers, shapes, and sizes in the cytoplasm of virtually all eukaryotic cells. It is notably the site of tissue respiration.
Zm00001d030640	GO:0006508	The hydrolysis of proteins into smaller polypeptides and/or amino acids by cleavage of their peptide bonds.
Zm00001d030640	GO:0008233	Catalysis of the hydrolysis of a peptide bond. A peptide bond is a covalent bond formed when the carbon atom from the carboxyl group of one amino acid shares electrons with the nitrogen atom from the amino group of a second amino acid.
Zm00001d030640	GO:0030145	Interacting selectively and non-covalently with manganese (Mn) ions.
Zm00001d030640	GO:0050821	Any process involved in maintaining the structure and integrity of a protein and preventing it from degradation or aggregation.
Zm00001d030640	GO:0070006	Catalysis of the hydrolysis of a single N-terminal amino acid residue from a polypeptide chain by a mechanism in which water acts as a nucleophile, one or two metal ions hold the water molecule in place, and charged amino acid side chains are ligands for the metal ions.
Zm00001d030675	GO:0005886	The membrane surrounding a cell that separates the cell from its external environment. It consists of a phospholipid bilayer and associated proteins.
Zm00001d030675	GO:0016020	A lipid bilayer along with all the proteins and protein complexes embedded in it an attached to it.
Zm00001d030675	GO:0016021	The component of a membrane consisting of the gene products and protein complexes having at least some part of their peptide sequence embedded in the hydrophobic region of the membrane.
Zm00001d030675	GO:0055075	Any process involved in the maintenance of an internal steady state of potassium ions within an organism or cell.
Zm00001d030675	GO:0110165	A part of a cellular organism that is either an immaterial entity or a material entity with granularity above the level of a protein complex but below that of an anatomical system. Or, a substance produced by a cellular organism with granularity above the level of a protein complex.
Zm00001d031315	GO:0005515	Interacting selectively and non-covalently with any protein or protein complex (a complex of two or more proteins that may include other nonprotein molecules).
Zm00001d031315	GO:0016020	A lipid bilayer along with all the proteins and protein complexes embedded in it an attached to it.
Zm00001d031315	GO:0016021	The component of a membrane consisting of the gene products and protein complexes having at least some part of their peptide sequence embedded in the hydrophobic region of the membrane.
Zm00001d031447	GO:0000166	Interacting selectively and non-covalently with a nucleotide, any compound consisting of a nucleoside that is esterified with (ortho)phosphate or an oligophosphate at any hydroxyl group on the ribose or deoxyribose.
Zm00001d031447	GO:0000325	A closed structure that is completely surrounded by a unit membrane, contains liquid, and retains the same shape regardless of cell cycle phase. An example of this structure is found in Arabidopsis thaliana.
Zm00001d031447	GO:0005524	Interacting selectively and non-covalently with ATP, adenosine 5'-triphosphate, a universally important coenzyme and enzyme regulator.
Zm00001d031447	GO:0005774	The lipid bilayer surrounding the vacuole and separating its contents from the cytoplasm of the cell.
Zm00001d031447	GO:0016020	A lipid bilayer along with all the proteins and protein complexes embedded in it an attached to it.
Zm00001d031447	GO:0016021	The component of a membrane consisting of the gene products and protein complexes having at least some part of their peptide sequence embedded in the hydrophobic region of the membrane.
Zm00001d031447	GO:0016887	A molecular function characterized by the use of ATP hydrolysis as an energy source, for example to catalyze a reaction or drive transport against a concentration gradient.
Zm00001d031447	GO:0042626	Primary active transporter of a solute across a membrane, via the reaction: ATP + H2O = ADP + phosphate, to directly drive the transport of a substance across a membrane. The transport protein may be transiently phosphorylated (P-type transporters), or not (ABC-type transporters and other families of transporters). Primary active transport occurs up the solute's concentration gradient and is driv…
Zm00001d031447	GO:0055085	The process in which a solute is transported across a lipid bilayer, from one side of a membrane to the other.
Zm00001d031447	GO:0140359	Primary active transporter characterized by two nucleotide-binding domains and two transmembrane domains. Uses the energy generated from ATP hydrolysis to drive the transport of a substance across a membrane.
Zm00001d032181	GO:0003735	The action of a molecule that contributes to the structural integrity of the ribosome.
Zm00001d032181	GO:0005840	An intracellular organelle, about 200 A in diameter, consisting of RNA and protein. It is the site of protein biosynthesis resulting from translation of messenger RNA (mRNA). It consists of two subunits, one large and one small, each containing only protein and RNA. Both the ribosome and its subunits are characterized by their sedimentation coefficients, expressed in Svedberg units (symbol: S). H…
Zm00001d032181	GO:0006412	The cellular metabolic process in which a protein is formed, using the sequence of a mature mRNA or circRNA molecule to specify the sequence of amino acids in a polypeptide chain. Translation is mediated by the ribosome, and begins with the formation of a ternary complex between aminoacylated initiator methionine tRNA, GTP, and initiation factor 2, which subsequently associates with the small sub…
Zm00001d032181	GO:0022625	The large subunit of a ribosome located in the cytosol.
Zm00001d032181	GO:0042254	A cellular process that results in the biosynthesis of constituent macromolecules, assembly, and arrangement of constituent parts of ribosome subunits; includes transport to the sites of protein synthesis.
Zm00001d032182	GO:0003677	Any molecular function by which a gene product interacts selectively and non-covalently with DNA (deoxyribonucleic acid).
Zm00001d032182	GO:0006355	Any process that modulates the frequency, rate or extent of cellular DNA-templated transcription.
Zm00001d032604	GO:0016020	A lipid bilayer along with all the proteins and protein complexes embedded in it an attached to it.
Zm00001d032604	GO:0016021	The component of a membrane consisting of the gene products and protein complexes having at least some part of their peptide sequence embedded in the hydrophobic region of the membrane.
Zm00001d033295	GO:0005509	Interacting selectively and non-covalently with calcium ions (Ca2+).
Zm00001d033799	GO:0005515	Interacting selectively and non-covalently with any protein or protein complex (a complex of two or more proteins that may include other nonprotein molecules).
Zm00001d033799	GO:0005634	A membrane-bounded organelle of eukaryotic cells in which chromosomes are housed and replicated. In most cells, the nucleus contains all of the cell's chromosomes except the organellar chromosomes, and is the site of RNA synthesis and processing. In some species, or in specialized cell types, RNA metabolism or DNA replication may be absent.
Zm00001d033799	GO:0006355	Any process that modulates the frequency, rate or extent of cellular DNA-templated transcription.
Zm00001d033799	GO:0009584	The series of events in which a visible light stimulus is received by a cell and converted into a molecular signal. A visible light stimulus is electromagnetic radiation that can be perceived visually by an organism; for organisms lacking a visual system, this can be defined as light with a wavelength within the range 380 to 780 nm.
Zm00001d033799	GO:0009585	The sequence of reactions within a cell required to convert absorbed photons from red or far-red light into a molecular signal; the red, far-red light range is defined as having a wavelength within the range 660-730 nm.
Zm00001d033799	GO:0009881	The function of absorbing and responding to incidental electromagnetic radiation, particularly visible light. The response may involve a change in conformation.
Zm00001d033799	GO:0017006	The covalent linking of a tetrapyrrole to a protein.
Zm00001d033799	GO:0018298	The covalent or noncovalent attachment of a chromophore to a protein.
Zm00001d033799	GO:0042803	Interacting selectively and non-covalently with an identical protein to form a homodimer.
Zm00001d033799	GO:0050896	Any process that results in a change in state or activity of a cell or an organism (in terms of movement, secretion, enzyme production, gene expression, etc.) as a result of a stimulus. The process begins with detection of the stimulus and ends with a change in state or activity or the cell or organism.
Zm00001d034385	GO:0005506	Interacting selectively and non-covalently with iron (Fe) ions.
Zm00001d034385	GO:0009055	Any molecular entity that serves as an electron acceptor and electron donor in an electron transport chain. An electron transport chain is a process in which a series of electron carriers operate together to transfer electrons from donors to any of several different terminal electron acceptors to generate a transmembrane electrochemical gradient.
Zm00001d034385	GO:0016491	Catalysis of an oxidation-reduction (redox) reaction, a reversible chemical reaction in which the oxidation state of an atom or atoms within a molecule is altered. One substrate acts as a hydrogen or electron donor and becomes oxidized, while the other acts as hydrogen or electron acceptor and becomes reduced.
Zm00001d034385	GO:0046872	Interacting selectively and non-covalently with any metal ion.
Zm00001d034385	GO:0050660	Interacting selectively and non-covalently with FAD, flavin-adenine dinucleotide, the coenzyme or the prosthetic group of various flavoprotein oxidoreductase enzymes, in either the oxidized form, FAD, or the reduced form, FADH2.
Zm00001d034385	GO:0051536	Interacting selectively and non-covalently with an iron-sulfur cluster, a combination of iron and sulfur atoms.
Zm00001d034385	GO:0051537	Interacting selectively and non-covalently with a 2 iron, 2 sulfur (2Fe-2S) cluster; this cluster consists of two iron atoms, with two inorganic sulfur atoms found between the irons and acting as bridging ligands.
Zm00001d034385	GO:0071949	Interacting selectively and non-covalently with the oxidized form, FAD, of flavin-adenine dinucleotide, the coenzyme or the prosthetic group of various flavoprotein oxidoreductase enzymes.
Zm00001d034919	GO:0000166	Interacting selectively and non-covalently with a nucleotide, any compound consisting of a nucleoside that is esterified with (ortho)phosphate or an oligophosphate at any hydroxyl group on the ribose or deoxyribose.
Zm00001d034919	GO:0005524	Interacting selectively and non-covalently with ATP, adenosine 5'-triphosphate, a universally important coenzyme and enzyme regulator.
Zm00001d034919	GO:0005737	All of the contents of a cell excluding the plasma membrane and nucleus, but including other subcellular structures.
Zm00001d034919	GO:0006457	The process of assisting in the covalent and noncovalent assembly of single chain polypeptides or multisubunit complexes into the correct tertiary structure.
Zm00001d034919	GO:0016887	A molecular function characterized by the use of ATP hydrolysis as an energy source, for example to catalyze a reaction or drive transport against a concentration gradient.
Zm00001d034919	GO:0042026	The process carried out by a cell that restores the biological activity of an unfolded or misfolded protein, using helper proteins such as chaperones.
Zm00001d035200	GO:0005777	A small organelle enclosed by a single membrane, and found in most eukaryotic cells. Contains peroxidases and other enzymes involved in a variety of metabolic processes including free radical detoxification, lipid catabolism and biosynthesis, and hydrogen peroxide metabolism.
Zm00001d035200	GO:0005840	An intracellular organelle, about 200 A in diameter, consisting of RNA and protein. It is the site of protein biosynthesis resulting from translation of messenger RNA (mRNA). It consists of two subunits, one large and one small, each containing only protein and RNA. Both the ribosome and its subunits are characterized by their sedimentation coefficients, expressed in Svedberg units (symbol: S). H…
Zm00001d035200	GO:0006631	The chemical reactions and pathways involving fatty acids, aliphatic monocarboxylic acids liberated from naturally occurring fats and oils by hydrolysis.
Zm00001d035200	GO:0009507	A chlorophyll-containing plastid with thylakoids organized into grana and frets, or stroma thylakoids, and embedded in a stroma.
Zm00001d035200	GO:0009698	The chemical reactions and pathways involving aromatic derivatives of trans-cinnamic acid.
Zm00001d035200	GO:0016207	Catalysis of the reaction: ATP + 4-coumarate + CoA = AMP + diphosphate + 4-coumaroyl-CoA.
Zm00001d035200	GO:0016874	Catalysis of the joining of two molecules, or two groups within a single molecule, using the energy from the hydrolysis of ATP, a similar triphosphate, or a pH gradient.
Zm00001d035200	GO:0022626	A ribosome located in the cytosol.
Zm00001d035200	GO:0031956	Catalysis of the reaction: ATP + a medium-chain carboxylic acid + CoA = AMP + diphosphate + an acyl-CoA; a medium-chain fatty acid is any fatty acid with a chain length of between C6 and C12.
Zm00001d035200	GO:0042372	The chemical reactions and pathways resulting in the formation of phylloquinone, vitamin K1, a quinone-derived compound synthesized by green plants.
Zm00001d035200	GO:0106290	Catalysis of the reaction: (E)-cinnamate + ATP + CoA = (E)-cinnamoyl-CoA + AMP + diphosphate.
Zm00001d035234	GO:0005634	A membrane-bounded organelle of eukaryotic cells in which chromosomes are housed and replicated. In most cells, the nucleus contains all of the cell's chromosomes except the organellar chromosomes, and is the site of RNA synthesis and processing. In some species, or in specialized cell types, RNA metabolism or DNA replication may be absent.
Zm00001d035234	GO:0006355	Any process that modulates the frequency, rate or extent of cellular DNA-templated transcription.
Zm00001d035285	GO:0000166	Interacting selectively and non-covalently with a nucleotide, any compound consisting of a nucleoside that is esterified with (ortho)phosphate or an oligophosphate at any hydroxyl group on the ribose or deoxyribose.
Zm00001d035285	GO:0005524	Interacting selectively and non-covalently with ATP, adenosine 5'-triphosphate, a universally important coenzyme and enzyme regulator.
Zm00001d035285	GO:0005783	The irregular network of unit membranes, visible only by electron microscopy, that occurs in the cytoplasm of many eukaryotic cells. The membranes form a complex meshwork of tubular channels, which are often expanded into slitlike cavities called cisternae. The ER takes two forms, rough (or granular), with ribosomes adhering to the outer surface, and smooth (with no ribosomes attached).
Zm00001d035285	GO:0006457	The process of assisting in the covalent and noncovalent assembly of single chain polypeptides or multisubunit complexes into the correct tertiary structure.
Zm00001d035285	GO:0009570	The space enclosed by the double membrane of a chloroplast but excluding the thylakoid space. It contains DNA, ribosomes and some temporary products of photosynthesis.
Zm00001d035285	GO:0016887	A molecular function characterized by the use of ATP hydrolysis as an energy source, for example to catalyze a reaction or drive transport against a concentration gradient.
Zm00001d035285	GO:0048471	Cytoplasm situated near, or occurring around, the nucleus.
Zm00001d035285	GO:0051082	Interacting selectively and non-covalently with an unfolded protein.
Zm00001d035294	GO:0004497	Catalysis of the incorporation of one atom from molecular oxygen into a compound and the reduction of the other atom of oxygen to water.
Zm00001d035294	GO:0004499	Catalysis of the reaction: N,N-dimethylaniline + NADPH + H+ + O2 = N,N-dimethylaniline N-oxide + NADP+ + H2O.
Zm00001d035294	GO:0016491	Catalysis of an oxidation-reduction (redox) reaction, a reversible chemical reaction in which the oxidation state of an atom or atoms within a molecule is altered. One substrate acts as a hydrogen or electron donor and becomes oxidized, while the other acts as hydrogen or electron acceptor and becomes reduced.
Zm00001d035294	GO:0050660	Interacting selectively and non-covalently with FAD, flavin-adenine dinucleotide, the coenzyme or the prosthetic group of various flavoprotein oxidoreductase enzymes, in either the oxidized form, FAD, or the reduced form, FADH2.
Zm00001d035294	GO:0050661	Interacting selectively and non-covalently with nicotinamide-adenine dinucleotide phosphate, a coenzyme involved in many redox and biosynthetic reactions; binding may be to either the oxidized form, NADP+, or the reduced form, NADPH.
Zm00001d035578	GO:0000462	Any process involved in the maturation of a precursor Small SubUnit (SSU) ribosomal RNA (rRNA) molecule into a mature SSU-rRNA molecule from the pre-rRNA molecule originally produced as a tricistronic rRNA transcript that contains the Small Subunit (SSU) rRNA, 5.8S rRNA, and the Large Subunit (LSU) in that order from 5' to 3' along the primary transcript.
Zm00001d035578	GO:0000479	Endonucleolytic cleavage of a pre-rRNA molecule originally produced as a tricistronic rRNA transcript that contains the Small SubUnit (SSU) rRNA, the 5.8S rRNA, and the Large SubUnit (LSU) rRNA, in that order, from 5' to 3' along the primary transcript. Primary ribosomal RNA transcripts with three genes, in this order, are produced in the nuclei of many eukaryotic species, including S. cerevisiae.
Zm00001d035578	GO:0003924	Catalysis of the reaction: GTP + H2O = GDP + phosphate.
Zm00001d035578	GO:0005525	Interacting selectively and non-covalently with GTP, guanosine triphosphate.
Zm00001d035578	GO:0005634	A membrane-bounded organelle of eukaryotic cells in which chromosomes are housed and replicated. In most cells, the nucleus contains all of the cell's chromosomes except the organellar chromosomes, and is the site of RNA synthesis and processing. In some species, or in specialized cell types, RNA metabolism or DNA replication may be absent.
Zm00001d035578	GO:0005730	A small, dense body one or more of which are present in the nucleus of eukaryotic cells. It is rich in RNA and protein, is not bounded by a limiting membrane, and is not seen during mitosis. Its prime function is the transcription of the nucleolar DNA into 45S ribosomal-precursor RNA, the processing of this RNA into 5.8S, 18S, and 28S components of ribosomal RNA, and the association of these comp…
Zm00001d035578	GO:0016787	Catalysis of the hydrolysis of various bonds, e.g. C-O, C-N, C-C, phosphoric anhydride bonds, etc. Hydrolase is the systematic name for any enzyme of EC class 3.
Zm00001d035578	GO:0030688	A preribosomal complex consisting of 20S pre-rRNA, ribosomal proteins including late-associating small subunit proteins, and associated proteins; a precursor of the eukaryotic cytoplasmic small ribosomal subunit.
Zm00001d035578	GO:0034511	Interacting selectively and non-covalently with U3 small nucleolar RNA.
Zm00001d035578	GO:0042254	A cellular process that results in the biosynthesis of constituent macromolecules, assembly, and arrangement of constituent parts of ribosome subunits; includes transport to the sites of protein synthesis.
Zm00001d035918	GO:0003677	Any molecular function by which a gene product interacts selectively and non-covalently with DNA (deoxyribonucleic acid).
Zm00001d036626	GO:0003924	Catalysis of the reaction: GTP + H2O = GDP + phosphate.
Zm00001d036626	GO:0005200	The action of a molecule that contributes to the structural integrity of a cytoskeletal structure.
Zm00001d036626	GO:0005525	Interacting selectively and non-covalently with GTP, guanosine triphosphate.
Zm00001d036626	GO:0005874	Any of the long, generally straight, hollow tubes of internal diameter 12-15 nm and external diameter 24 nm found in a wide variety of eukaryotic cells; each consists (usually) of 13 protofilaments of polymeric tubulin, staggered in such a manner that the tubulin monomers are arranged in a helical pattern on the microtubular surface, and with the alpha/beta axes of the tubulin subunits parallel t…
Zm00001d036626	GO:0007017	Any cellular process that depends upon or alters the microtubule cytoskeleton, that part of the cytoskeleton comprising microtubules and their associated proteins.
Zm00001d036905	GO:0005515	Interacting selectively and non-covalently with any protein or protein complex (a complex of two or more proteins that may include other nonprotein molecules).
Zm00001d036905	GO:0016301	Catalysis of the transfer of a phosphate group, usually from ATP, to a substrate molecule.
Zm00001d036905	GO:0016310	The process of introducing a phosphate group into a molecule, usually with the formation of a phosphoric ester, a phosphoric anhydride or a phosphoric amide.
Zm00001d037386	GO:0016020	A lipid bilayer along with all the proteins and protein complexes embedded in it an attached to it.
Zm00001d037386	GO:0016021	The component of a membrane consisting of the gene products and protein complexes having at least some part of their peptide sequence embedded in the hydrophobic region of the membrane.
Zm00001d037950	GO:0000166	Interacting selectively and non-covalently with a nucleotide, any compound consisting of a nucleoside that is esterified with (ortho)phosphate or an oligophosphate at any hydroxyl group on the ribose or deoxyribose.
Zm00001d037950	GO:0000976	Interacting selectively and non-covalently with a specific sequence of DNA that is part of a regulatory region that controls transcription of that section of the DNA. The transcribed region might be described as a gene, cistron, or operon.
Zm00001d037950	GO:0004672	Catalysis of the phosphorylation of an amino acid residue in a protein, usually according to the reaction: a protein + ATP = a phosphoprotein + ADP.
Zm00001d037950	GO:0004674	Catalysis of the reactions: ATP + protein serine = ADP + protein serine phosphate, and ATP + protein threonine = ADP + protein threonine phosphate.
Zm00001d037950	GO:0005515	Interacting selectively and non-covalently with any protein or protein complex (a complex of two or more proteins that may include other nonprotein molecules).
Zm00001d037950	GO:0005524	Interacting selectively and non-covalently with ATP, adenosine 5'-triphosphate, a universally important coenzyme and enzyme regulator.
Zm00001d037950	GO:0005634	A membrane-bounded organelle of eukaryotic cells in which chromosomes are housed and replicated. In most cells, the nucleus contains all of the cell's chromosomes except the organellar chromosomes, and is the site of RNA synthesis and processing. In some species, or in specialized cell types, RNA metabolism or DNA replication may be absent.
Zm00001d037950	GO:0005737	All of the contents of a cell excluding the plasma membrane and nucleus, but including other subcellular structures.
Zm00001d037950	GO:0005844	A multiribosomal structure representing a linear array of ribosomes held together by messenger RNA. They represent the active complexes in cellular protein synthesis and are able to incorporate amino acids into polypeptides both in vivo and in vitro.
Zm00001d037950	GO:0006468	The process of introducing a phosphate group on to a protein.
Zm00001d037950	GO:0009303	The synthesis of ribosomal RNA (rRNA), any RNA that forms part of the ribosomal structure, from a DNA template.
Zm00001d037950	GO:0009615	Any process that results in a change in state or activity of a cell or an organism (in terms of movement, secretion, enzyme production, gene expression, etc.) as a result of a stimulus from a virus.
Zm00001d037950	GO:0009630	The orientation of plant parts under the stimulation of gravity.
Zm00001d037950	GO:0009733	Any process that results in a change in state or activity of a cell or an organism (in terms of movement, secretion, enzyme production, gene expression, etc.) as a result of an auxin stimulus.
Zm00001d037950	GO:0009745	A series of molecular signals mediated by the detection of sucrose.
Zm00001d037950	GO:0009791	The process whose specific outcome is the progression of the organism over time, from the completion of embryonic development to the mature structure. See embryonic development.
Zm00001d037950	GO:0009793	The process whose specific outcome is the progression of the embryo over time, from zygote formation to the end of seed dormancy. An example of this process is found in Arabidopsis thaliana.
Zm00001d037950	GO:0010116	Any process that activates or increases the frequency, rate or extent of the chemical reactions and pathways resulting in the formation of abscisic acid.
Zm00001d037950	GO:0010507	Any process that stops, prevents, or reduces the frequency, rate or extent of autophagy. Autophagy is the process in which cells digest parts of their own cytoplasm.
Zm00001d037950	GO:0010929	Any process that increases the rate, frequency or extent of auxin mediated signaling pathway. Auxin mediated signaling pathway is the series of molecular signals generated in response to detection of auxin.
Zm00001d037950	GO:0016242	Any process that stops, prevents, or reduces the frequency, rate or extent of macroautophagy.
Zm00001d037950	GO:0016301	Catalysis of the transfer of a phosphate group, usually from ATP, to a substrate molecule.
Zm00001d037950	GO:0016310	The process of introducing a phosphate group into a molecule, usually with the formation of a phosphoric ester, a phosphoric anhydride or a phosphoric amide.
Zm00001d037950	GO:0016311	The process of removing one or more phosphoric (ester or anhydride) residues from a molecule.
Zm00001d037950	GO:0016740	Catalysis of the transfer of a group, e.g. a methyl group, glycosyl group, acyl group, phosphorus-containing, or other groups, from one compound (generally regarded as the donor) to another compound (generally regarded as the acceptor). Transferase is the systematic name for any enzyme of EC class 2.
Zm00001d037950	GO:0030307	Any process that activates or increases the frequency, rate, extent or direction of cell growth.
Zm00001d037950	GO:0031931	A protein complex that contains at least TOR (target of rapamycin) and Raptor (regulatory-associated protein of TOR), or orthologs of, in complex with other signaling components. Mediates the phosphorylation and activation of S6K. In Saccharomyces, the complex contains Kog1p, Lst8p, Tco89p, and either Tor1p or Tor2p.
Zm00001d037950	GO:0031932	A protein complex that contains at least TOR (target of rapamycin) and Rictor (rapamycin-insensitive companion of TOR), or orthologs of, in complex with other signaling components. Mediates the phosphorylation and activation of PKB (also called AKT). In Saccharomyces, the complex contains Avo1p, Avo2p, Tsc11p, Lst8p, Bit61p, Slm1p, Slm2p, and Tor2p.
Zm00001d037950	GO:0032991	A stable assembly of two or more macromolecules, i.e. proteins, nucleic acids, carbohydrates or lipids, in which at least one component is a protein and the constituent parts function together.
Zm00001d037950	GO:0038202	A series of intracellular molecular signals mediated by TORC1; TOR (target of rapamycin) in complex with at least Raptor (regulatory-associated protein of TOR), or orthologs of, and other signaling components.
Zm00001d037950	GO:0040019	Any process that activates or increases the frequency, rate or extent of embryonic development.
Zm00001d037950	GO:0042802	Interacting selectively and non-covalently with an identical protein or proteins.
Zm00001d037950	GO:0043621	Interacting selectively and non-covalently with a domain within the same polypeptide.
Zm00001d037950	GO:0044237	The chemical reactions and pathways by which individual cells transform chemical substances.
Zm00001d037950	GO:0044238	The chemical reactions and pathways involving those compounds which are formed as a part of the normal anabolic and catabolic processes. These processes take place in most, if not all, cells of the organism.
Zm00001d037950	GO:0044877	Interacting selectively and non-covalently with a macromolecular complex.
Zm00001d037950	GO:0045893	Any process that activates or increases the frequency, rate or extent of cellular DNA-templated transcription.
Zm00001d037950	GO:0050687	Any process that stops, prevents or reduces the rate or extent of antiviral mechanisms, thereby facilitating viral replication.
Zm00001d037950	GO:0050896	Any process that results in a change in state or activity of a cell or an organism (in terms of movement, secretion, enzyme production, gene expression, etc.) as a result of a stimulus. The process begins with detection of the stimulus and ends with a change in state or activity or the cell or organism.
Zm00001d037950	GO:0106310	Catalysis of the reactions: ATP + protein serine = ADP + protein serine phosphate.
Zm00001d037950	GO:0106311	Catalysis of the reactions: ATP + protein threonine = ADP + threonine phosphate.
Zm00001d037950	GO:1900459	Any process that activates or increases the frequency, rate or extent of brassinosteroid mediated signaling pathway.
Zm00001d037950	GO:1901355	Any process that results in a change in state or activity of a cell or an organism (in terms of movement, secretion, enzyme production, gene expression, etc.) as a result of a rapamycin stimulus.
Zm00001d037950	GO:1902661	Any process that activates or increases the frequency, rate or extent of glucose mediated signaling pathway.
Zm00001d037950	GO:2000234	Any process that activates or increases the frequency, rate or extent of rRNA processing.
Zm00001d038367	GO:0005783	The irregular network of unit membranes, visible only by electron microscopy, that occurs in the cytoplasm of many eukaryotic cells. The membranes form a complex meshwork of tubular channels, which are often expanded into slitlike cavities called cisternae. The ER takes two forms, rough (or granular), with ribosomes adhering to the outer surface, and smooth (with no ribosomes attached).
Zm00001d038367	GO:0005794	A membrane-bound cytoplasmic organelle of the endomembrane system that further processes the core oligosaccharides (e.g. N-glycans) added to proteins in the endoplasmic reticulum and packages them into membrane-bound vesicles. The Golgi apparatus operates at the intersection of the secretory, lysosomal, and endocytic pathways.
Zm00001d038367	GO:0006612	The process of directing proteins towards a membrane, usually using signals contained within the protein.
Zm00001d038367	GO:0016020	A lipid bilayer along with all the proteins and protein complexes embedded in it an attached to it.
Zm00001d038367	GO:0016021	The component of a membrane consisting of the gene products and protein complexes having at least some part of their peptide sequence embedded in the hydrophobic region of the membrane.
Zm00001d038367	GO:0016409	Catalysis of the transfer of a palmitoyl (CH3-[CH2]14-CO-) group to an acceptor molecule.
Zm00001d038367	GO:0016740	Catalysis of the transfer of a group, e.g. a methyl group, glycosyl group, acyl group, phosphorus-containing, or other groups, from one compound (generally regarded as the donor) to another compound (generally regarded as the acceptor). Transferase is the systematic name for any enzyme of EC class 2.
Zm00001d038367	GO:0016746	Catalysis of the transfer of an acyl group from one compound (donor) to another (acceptor).
Zm00001d038367	GO:0018230	The covalent attachment of a palmitoyl group to a sulfur (S) atom within a cysteine residue to form peptidyl-S-palmitoyl-L-cysteine.
Zm00001d038367	GO:0019706	Catalysis of the transfer of a palmitoyl (systematic name, hexadecanoyl) group to a sulfur atom on the cysteine of a protein molecule, in the reaction hexadecanoyl-CoA + L-cysteinyl-[protein] = CoA + S-hexadecanoyl-L-cysteinyl-[protein].
Zm00001d038535	GO:0003723	Interacting selectively and non-covalently with an RNA molecule or a portion thereof.
Zm00001d038535	GO:0003735	The action of a molecule that contributes to the structural integrity of the ribosome.
Zm00001d038535	GO:0005737	All of the contents of a cell excluding the plasma membrane and nucleus, but including other subcellular structures.
Zm00001d038535	GO:0005840	An intracellular organelle, about 200 A in diameter, consisting of RNA and protein. It is the site of protein biosynthesis resulting from translation of messenger RNA (mRNA). It consists of two subunits, one large and one small, each containing only protein and RNA. Both the ribosome and its subunits are characterized by their sedimentation coefficients, expressed in Svedberg units (symbol: S). H…
Zm00001d038535	GO:0022625	The large subunit of a ribosome located in the cytosol.
Zm00001d038535	GO:0043232	Organized structure of distinctive morphology and function, not bounded by a lipid bilayer membrane and occurring within the cell. Includes ribosomes, the cytoskeleton and chromosomes.
Zm00001d038536	GO:0005783	The irregular network of unit membranes, visible only by electron microscopy, that occurs in the cytoplasm of many eukaryotic cells. The membranes form a complex meshwork of tubular channels, which are often expanded into slitlike cavities called cisternae. The ER takes two forms, rough (or granular), with ribosomes adhering to the outer surface, and smooth (with no ribosomes attached).
Zm00001d038536	GO:0009987	Any process that is carried out at the cellular level, but not necessarily restricted to a single cell. For example, cell communication occurs among more than one cell, but occurs at the cellular level.
Zm00001d038536	GO:0016020	A lipid bilayer along with all the proteins and protein complexes embedded in it an attached to it.
Zm00001d038536	GO:0016021	The component of a membrane consisting of the gene products and protein complexes having at least some part of their peptide sequence embedded in the hydrophobic region of the membrane.
Zm00001d038536	GO:0030134	A vesicle with a coat formed of the COPII coat complex proteins. The COPII coat complex is formed by the Sec23p/Sec24p and the Sec13p/Sec31p heterodimers. COPII-associated vesicles transport proteins from the rough endoplasmic reticulum to the Golgi apparatus (anterograde transport).
Zm00001d038597	GO:0005576	The space external to the outermost structure of a cell. For cells without external protective or external encapsulating structures this refers to space outside of the plasma membrane. This term covers the host cell environment outside an intracellular parasite.
Zm00001d038597	GO:0010951	Any process that decreases the frequency, rate or extent of endopeptidase activity, the endohydrolysis of peptide bonds within proteins.
Zm00001d038597	GO:0019863	Interacting selectively and non-covalently with an immunoglobulin of the IgE isotype.
Zm00001d038599	GO:0004601	Catalysis of the reaction: donor + hydrogen peroxide = oxidized donor + 2 H2O.
Zm00001d038599	GO:0005576	The space external to the outermost structure of a cell. For cells without external protective or external encapsulating structures this refers to space outside of the plasma membrane. This term covers the host cell environment outside an intracellular parasite.
Zm00001d038599	GO:0006979	Any process that results in a change in state or activity of a cell or an organism (in terms of movement, secretion, enzyme production, gene expression, etc.) as a result of oxidative stress, a state often resulting from exposure to high levels of reactive oxygen species, e.g. superoxide anions, hydrogen peroxide (H2O2), and hydroxyl radicals.
Zm00001d038599	GO:0009505	A more or less rigid stucture lying outside the cell membrane of a cell and composed of cellulose and pectin and other organic and inorganic substances.
Zm00001d038599	GO:0009506	A fine cytoplasmic channel, found in all higher plants, that connects the cytoplasm of one cell to that of an adjacent cell.
Zm00001d038599	GO:0016491	Catalysis of an oxidation-reduction (redox) reaction, a reversible chemical reaction in which the oxidation state of an atom or atoms within a molecule is altered. One substrate acts as a hydrogen or electron donor and becomes oxidized, while the other acts as hydrogen or electron acceptor and becomes reduced.
Zm00001d038599	GO:0020037	Interacting selectively and non-covalently with heme, any compound of iron complexed in a porphyrin (tetrapyrrole) ring.
Zm00001d038599	GO:0042744	The chemical reactions and pathways resulting in the breakdown of hydrogen peroxide (H2O2).
Zm00001d038599	GO:0046872	Interacting selectively and non-covalently with any metal ion.
Zm00001d038599	GO:0098869	Any process carried out at the cellular level that reduces or removes the toxicity superoxide radicals or hydrogen peroxide.
Zm00001d038600	GO:0016020	A lipid bilayer along with all the proteins and protein complexes embedded in it an attached to it.
Zm00001d038600	GO:0016021	The component of a membrane consisting of the gene products and protein complexes having at least some part of their peptide sequence embedded in the hydrophobic region of the membrane.
Zm00001d038600	GO:0016301	Catalysis of the transfer of a phosphate group, usually from ATP, to a substrate molecule.
Zm00001d038600	GO:0016310	The process of introducing a phosphate group into a molecule, usually with the formation of a phosphoric ester, a phosphoric anhydride or a phosphoric amide.
Zm00001d038600	GO:0031307	The component of the mitochondrial outer membrane consisting of the gene products having at least some part of their peptide sequence embedded in the hydrophobic region of the membrane.
Zm00001d038618	GO:0005216	Enables the facilitated diffusion of an ion (by an energy-independent process) by passage through a transmembrane aqueous pore or channel without evidence for a carrier-mediated mechanism. May be either selective (it enables passage of a specific ion only) or non-selective (it enables passage of two or more ions of same charge but different size).
Zm00001d038618	GO:0006811	The directed movement of charged atoms or small charged molecules into, out of or within a cell, or between cells, by means of some agent such as a transporter or pore.
Zm00001d038618	GO:0016020	A lipid bilayer along with all the proteins and protein complexes embedded in it an attached to it.
Zm00001d038618	GO:0016021	The component of a membrane consisting of the gene products and protein complexes having at least some part of their peptide sequence embedded in the hydrophobic region of the membrane.
Zm00001d038618	GO:0034220	A process in which an ion is transported across a membrane.
Zm00001d038618	GO:0055085	The process in which a solute is transported across a lipid bilayer, from one side of a membrane to the other.
Zm00001d038660	GO:0003700	A transcription regulator activity that modulates transcription of gene sets via selective and non-covalent binding to a specific double-stranded genomic DNA sequence (sometimes referred to as a motif) within a cis-regulatory region. Regulatory regions include promoters (proximal and distal) and enhancers. Genes are transcriptional units, and include bacterial operons.
Zm00001d038660	GO:0005634	A membrane-bounded organelle of eukaryotic cells in which chromosomes are housed and replicated. In most cells, the nucleus contains all of the cell's chromosomes except the organellar chromosomes, and is the site of RNA synthesis and processing. In some species, or in specialized cell types, RNA metabolism or DNA replication may be absent.
Zm00001d038660	GO:0006355	Any process that modulates the frequency, rate or extent of cellular DNA-templated transcription.
Zm00001d038660	GO:0007275	The biological process whose specific outcome is the progression of a multicellular organism over time from an initial condition (e.g. a zygote or a young adult) to a later condition (e.g. a multicellular animal or an aged adult).
Zm00001d038665	GO:0003824	Catalysis of a biochemical reaction at physiological temperatures. In biologically catalyzed reactions, the reactants are known as substrates, and the catalysts are naturally occurring macromolecular substances known as enzymes. Enzymes possess specific binding sites for substrates, and are usually composed wholly or largely of protein, but RNA that has catalytic activity (ribozyme) is often also…
Zm00001d038665	GO:0005737	All of the contents of a cell excluding the plasma membrane and nucleus, but including other subcellular structures.
Zm00001d038665	GO:0006520	The chemical reactions and pathways involving amino acids, carboxylic acids containing one or more amino groups, as carried out by individual cells.
Zm00001d038665	GO:0016829	Catalysis of the cleavage of C-C, C-O, C-N and other bonds by other means than by hydrolysis or oxidation, or conversely adding a group to a double bond. They differ from other enzymes in that two substrates are involved in one reaction direction, but only one in the other direction. When acting on the single substrate, a molecule is eliminated and this generates either a new double bond or a new…
Zm00001d038665	GO:0016830	Catalysis of the cleavage of C-C bonds by other means than by hydrolysis or oxidation, or conversely adding a group to a double bond.
Zm00001d038665	GO:0016831	Catalysis of the nonhydrolytic addition or removal of a carboxyl group to or from a compound.
Zm00001d038665	GO:0019752	The chemical reactions and pathways involving carboxylic acids, any organic acid containing one or more carboxyl (COOH) groups or anions (COO-).
Zm00001d038665	GO:0030170	Interacting selectively and non-covalently with pyridoxal 5' phosphate, 3-hydroxy-5-(hydroxymethyl)-2-methyl4-pyridine carboxaldehyde 5' phosphate, the biologically active form of vitamin B6.
Zm00001d038845	GO:0000146	Generation of movement along a microfilament, driven by ATP hydrolysis.
Zm00001d038845	GO:0000166	Interacting selectively and non-covalently with a nucleotide, any compound consisting of a nucleoside that is esterified with (ortho)phosphate or an oligophosphate at any hydroxyl group on the ribose or deoxyribose.
Zm00001d038845	GO:0003774	Generation of force resulting in movement, for example along a microfilament or microtubule, or in torque resulting in membrane scission or rotation of a flagellum. The energy required is obtained either from the hydrolysis of a nucleoside triphosphate or by an electrochemical proton gradient (proton-motive force).
Zm00001d038845	GO:0003779	Interacting selectively and non-covalently with monomeric or multimeric forms of actin, including actin filaments.
Zm00001d038845	GO:0005515	Interacting selectively and non-covalently with any protein or protein complex (a complex of two or more proteins that may include other nonprotein molecules).
Zm00001d038845	GO:0005516	Interacting selectively and non-covalently with calmodulin, a calcium-binding protein with many roles, both in the calcium-bound and calcium-free states.
Zm00001d038845	GO:0005524	Interacting selectively and non-covalently with ATP, adenosine 5'-triphosphate, a universally important coenzyme and enzyme regulator.
Zm00001d038845	GO:0005737	All of the contents of a cell excluding the plasma membrane and nucleus, but including other subcellular structures.
Zm00001d038845	GO:0007015	A process that is carried out at the cellular level which results in the assembly, arrangement of constituent parts, or disassembly of cytoskeletal structures comprising actin filaments. Includes processes that control the spatial distribution of actin filaments, such as organizing filaments into meshworks, bundles, or other structures, as by cross-linking.
Zm00001d038845	GO:0015629	The part of the cytoskeleton (the internal framework of a cell) composed of actin and associated proteins. Includes actin cytoskeleton-associated complexes.
Zm00001d038845	GO:0016459	A protein complex, formed of one or more myosin heavy chains plus associated light chains and other proteins, that functions as a molecular motor; uses the energy of ATP hydrolysis to move actin filaments or to move vesicles or other cargo on fixed actin filaments; has magnesium-ATPase activity and binds actin. Myosin classes are distinguished based on sequence features of the motor, or head, dom…
Zm00001d038845	GO:0030048	Movement of organelles or other particles along actin filaments, or sliding of actin filaments past each other, mediated by motor proteins.
Zm00001d038845	GO:0030050	Movement of a vesicle along an actin filament, mediated by motor proteins.
Zm00001d038845	GO:0031982	Any small, fluid-filled, spherical organelle enclosed by membrane.
Zm00001d038845	GO:0051015	Interacting selectively and non-covalently with an actin filament, also known as F-actin, a helical filamentous polymer of globular G-actin subunits.
Zm00001d038846	GO:0004721	Catalysis of the reaction: a phosphoprotein + H2O = a protein + phosphate. Together with protein kinases, these enzymes control the state of phosphorylation of cell proteins and thereby provide an important mechanism for regulating cellular activity.
Zm00001d038846	GO:0004722	Catalysis of the reaction: protein serine phosphate + H2O = protein serine + phosphate, and protein threonine phosphate + H2O = protein threonine + phosphate.
Zm00001d038846	GO:0005634	A membrane-bounded organelle of eukaryotic cells in which chromosomes are housed and replicated. In most cells, the nucleus contains all of the cell's chromosomes except the organellar chromosomes, and is the site of RNA synthesis and processing. In some species, or in specialized cell types, RNA metabolism or DNA replication may be absent.
Zm00001d038846	GO:0005829	The part of the cytoplasm that does not contain organelles but which does contain other particulate matter, such as protein complexes.
Zm00001d038846	GO:0006470	The process of removing one or more phosphoric residues from a protein.
Zm00001d038846	GO:0016311	The process of removing one or more phosphoric (ester or anhydride) residues from a molecule.
Zm00001d038846	GO:0016787	Catalysis of the hydrolysis of various bonds, e.g. C-O, C-N, C-C, phosphoric anhydride bonds, etc. Hydrolase is the systematic name for any enzyme of EC class 3.
Zm00001d038846	GO:0016791	Catalysis of the hydrolysis of phosphoric monoesters, releasing inorganic phosphate.
Zm00001d038846	GO:0043169	Interacting selectively and non-covalently with cations, charged atoms or groups of atoms with a net positive charge.
Zm00001d038846	GO:0046872	Interacting selectively and non-covalently with any metal ion.
Zm00001d038846	GO:0106306	Catalysis of the reaction: protein serine phosphate + H2O = protein serine + phosphate.
Zm00001d038846	GO:0106307	Catalysis of the reaction: protein threonine phosphate + H2O = protein threonine + phosphate.
Zm00001d039156	GO:2000028	Any process that modulates the frequency, rate or extent of photoperiodism, flowering.
Zm00001d039278	GO:0000139	The lipid bilayer surrounding any of the compartments of the Golgi apparatus.
Zm00001d039278	GO:0005484	Acting as a marker to identify a membrane and interacting selectively with one or more SNAREs on another membrane to mediate membrane fusion.
Zm00001d039278	GO:0005783	The irregular network of unit membranes, visible only by electron microscopy, that occurs in the cytoplasm of many eukaryotic cells. The membranes form a complex meshwork of tubular channels, which are often expanded into slitlike cavities called cisternae. The ER takes two forms, rough (or granular), with ribosomes adhering to the outer surface, and smooth (with no ribosomes attached).
Zm00001d039278	GO:0005789	The lipid bilayer surrounding the endoplasmic reticulum.
Zm00001d039278	GO:0005793	A complex system of membrane-bounded compartments located between endoplasmic reticulum (ER) and the Golgi complex, with a distinctive membrane protein composition; involved in ER-to-Golgi and Golgi-to-ER transport.
Zm00001d039278	GO:0005794	A membrane-bound cytoplasmic organelle of the endomembrane system that further processes the core oligosaccharides (e.g. N-glycans) added to proteins in the endoplasmic reticulum and packages them into membrane-bound vesicles. The Golgi apparatus operates at the intersection of the secretory, lysosomal, and endocytic pathways.
Zm00001d039278	GO:0006888	The directed movement of substances from the endoplasmic reticulum (ER) to the Golgi, mediated by COP II vesicles. Small COP II coated vesicles form from the ER and then fuse directly with the cis-Golgi. Larger structures are transported along microtubules to the cis-Golgi.
Zm00001d039278	GO:0006890	The directed movement of substances from the Golgi back to the endoplasmic reticulum, mediated by vesicles bearing specific protein coats such as COPI or COG.
Zm00001d039278	GO:0012505	A collection of membranous structures involved in transport within the cell. The main components of the endomembrane system are endoplasmic reticulum, Golgi bodies, vesicles, cell membrane and nuclear envelope. Members of the endomembrane system pass materials through each other or though the use of vesicles.
Zm00001d039278	GO:0012507	The lipid bilayer surrounding a vesicle transporting substances from the endoplasmic reticulum to the Golgi.
Zm00001d039278	GO:0015031	The directed movement of proteins into, out of or within a cell, or between cells, by means of some agent such as a transporter or pore.
Zm00001d039278	GO:0016020	A lipid bilayer along with all the proteins and protein complexes embedded in it an attached to it.
Zm00001d039278	GO:0016021	The component of a membrane consisting of the gene products and protein complexes having at least some part of their peptide sequence embedded in the hydrophobic region of the membrane.
Zm00001d039278	GO:0016192	A cellular transport process in which transported substances are moved in membrane-bounded vesicles; transported substances are enclosed in the vesicle lumen or located in the vesicle membrane. The process begins with a step that directs a substance to the forming vesicle, and includes vesicle budding and coating. Vesicles are then targeted to, and fuse with, an acceptor membrane.
Zm00001d039278	GO:0031201	A protein complex involved in membrane fusion; a stable ternary complex consisting of a four-helix bundle, usually formed from one R-SNARE and three Q-SNAREs with an ionic layer sandwiched between hydrophobic layers. One well-characterized example is the neuronal SNARE complex formed of synaptobrevin 2, syntaxin 1a, and SNAP-25.
Zm00001d039278	GO:0048280	The joining of the lipid bilayer membrane around a vesicle to the lipid bilayer membrane around the Golgi.
Zm00001d039278	GO:0061025	The membrane organization process that joins two lipid bilayers to form a single membrane.
Zm00001d039279	GO:0005886	The membrane surrounding a cell that separates the cell from its external environment. It consists of a phospholipid bilayer and associated proteins.
Zm00001d039279	GO:0016020	A lipid bilayer along with all the proteins and protein complexes embedded in it an attached to it.
Zm00001d039279	GO:0016021	The component of a membrane consisting of the gene products and protein complexes having at least some part of their peptide sequence embedded in the hydrophobic region of the membrane.
Zm00001d039403	GO:0000026	Catalysis of the transfer of a mannose residue to an oligosaccharide, forming an alpha-(1->2) linkage.
Zm00001d039403	GO:0000030	Catalysis of the transfer of a mannosyl group to an acceptor molecule, typically another carbohydrate or a lipid.
Zm00001d039403	GO:0005783	The irregular network of unit membranes, visible only by electron microscopy, that occurs in the cytoplasm of many eukaryotic cells. The membranes form a complex meshwork of tubular channels, which are often expanded into slitlike cavities called cisternae. The ER takes two forms, rough (or granular), with ribosomes adhering to the outer surface, and smooth (with no ribosomes attached).
Zm00001d039403	GO:0005789	The lipid bilayer surrounding the endoplasmic reticulum.
Zm00001d039403	GO:0006486	A protein modification process that results in the addition of a carbohydrate or carbohydrate derivative unit to a protein amino acid, e.g. the addition of glycan chains to proteins.
Zm00001d039403	GO:0006487	A protein glycosylation process in which a carbohydrate or carbohydrate derivative unit is added to a protein via the N4 atom of peptidyl-asparagine, the omega-N of arginine, or the N1' atom peptidyl-tryptophan.
Zm00001d039403	GO:0016020	A lipid bilayer along with all the proteins and protein complexes embedded in it an attached to it.
Zm00001d039403	GO:0016021	The component of a membrane consisting of the gene products and protein complexes having at least some part of their peptide sequence embedded in the hydrophobic region of the membrane.
Zm00001d039403	GO:0016740	Catalysis of the transfer of a group, e.g. a methyl group, glycosyl group, acyl group, phosphorus-containing, or other groups, from one compound (generally regarded as the donor) to another compound (generally regarded as the acceptor). Transferase is the systematic name for any enzyme of EC class 2.
Zm00001d039403	GO:0016757	Catalysis of the transfer of a glycosyl group from one compound (donor) to another (acceptor).
Zm00001d039403	GO:0030433	The series of steps necessary to target endoplasmic reticulum (ER)-resident proteins for degradation by the cytoplasmic proteasome. Begins with recognition of the ER-resident protein, includes retrotranslocation (dislocation) of the protein from the ER to the cytosol, protein ubiquitination necessary for correct substrate transfer, transport of the protein to the proteasome, and ends with degrada…
Zm00001d039403	GO:0052918	Catalysis of the reaction: alpha-D-man-(1->2)-alpha-D-Man-(1->2)-alpha-D-Man-(1->3)-(alpha-D-Man-(1->2)-alpha-D-Man-(1->3)-(alpha-D-Man-(1->6))-alpha-D-Man-(1->6))-beta-D-Man-(1->4)-beta-D-GlcNAc-(1->4)-D-GlcNAc-diphosphodolichol + dolichyl D-mannosyl phosphate = H(+) + alpha-D-Man-(1->2)-alpha-D-Man-(1->2)-alpha-D-Man-(1->3)-[alpha-D-Man-(1->2)-alpha-D-Man-(1->3)-(alpha-D-Man-(1->2)-alpha-D-Man-…
Zm00001d039403	GO:0052926	Catalysis of the reaction: alpha-D-man-(1->2)-alpha-D-Man-(1->2)-alpha-D-Man-(1->3)-(alpha-D-Man-(1->3)-alpha-D-Man-(1->6))-beta-D-Man-(1->4)-beta-D-GlcNAc-(1->4)-D-GlcNAc-diphosphodolichol + dolichyl D-mannosyl phosphate = H(+) + alpha-D-Man-(1->2)-alpha-D-Man-(1->2)-alpha-D-Man-(1->3)-(alpha-D-Man-(1->2)-alpha-D-Man-(1->3)-alpha-D-Man-(1->6))-beta-D-Man-(1->4)-beta-D-GlcNAc-(1->4)-D-GlcNAc-diph…
Zm00001d039403	GO:0097502	The covalent attachment of a mannose residue to a substrate molecule.
Zm00001d039656	GO:0004128	Catalysis of the reaction: NAD(P)H + H+ + 2 ferricytochrome b(5) = NAD(P)+ + 2 ferrocytochrome b(5).
Zm00001d039656	GO:0005507	Interacting selectively and non-covalently with copper (Cu) ions.
Zm00001d039656	GO:0005739	A semiautonomous, self replicating organelle that occurs in varying numbers, shapes, and sizes in the cytoplasm of virtually all eukaryotic cells. It is notably the site of tissue respiration.
Zm00001d039656	GO:0005794	A membrane-bound cytoplasmic organelle of the endomembrane system that further processes the core oligosaccharides (e.g. N-glycans) added to proteins in the endoplasmic reticulum and packages them into membrane-bound vesicles. The Golgi apparatus operates at the intersection of the secretory, lysosomal, and endocytic pathways.
Zm00001d039656	GO:0009505	A more or less rigid stucture lying outside the cell membrane of a cell and composed of cellulose and pectin and other organic and inorganic substances.
Zm00001d039656	GO:0016491	Catalysis of an oxidation-reduction (redox) reaction, a reversible chemical reaction in which the oxidation state of an atom or atoms within a molecule is altered. One substrate acts as a hydrogen or electron donor and becomes oxidized, while the other acts as hydrogen or electron acceptor and becomes reduced.
Zm00001d040341	GO:0004601	Catalysis of the reaction: donor + hydrogen peroxide = oxidized donor + 2 H2O.
Zm00001d040341	GO:0005737	All of the contents of a cell excluding the plasma membrane and nucleus, but including other subcellular structures.
Zm00001d040341	GO:0005739	A semiautonomous, self replicating organelle that occurs in varying numbers, shapes, and sizes in the cytoplasm of virtually all eukaryotic cells. It is notably the site of tissue respiration.
Zm00001d040341	GO:0005759	The gel-like material, with considerable fine structure, that lies in the matrix space, or lumen, of a mitochondrion. It contains the enzymes of the tricarboxylic acid cycle and, in some organisms, the enzymes concerned with fatty acid oxidation.
Zm00001d040341	GO:0006979	Any process that results in a change in state or activity of a cell or an organism (in terms of movement, secretion, enzyme production, gene expression, etc.) as a result of oxidative stress, a state often resulting from exposure to high levels of reactive oxygen species, e.g. superoxide anions, hydrogen peroxide (H2O2), and hydroxyl radicals.
Zm00001d040341	GO:0008379	Catalysis of the reaction: thioredoxin + hydrogen peroxide = thioredoxin disulfide + H2O.
Zm00001d040341	GO:0016209	Inhibition of the reactions brought about by dioxygen (O2) or peroxides. Usually the antioxidant is effective because it can itself be more easily oxidized than the substance protected. The term is often applied to components that can trap free radicals, thereby breaking the chain reaction that normally leads to extensive biological damage.
Zm00001d040341	GO:0016491	Catalysis of an oxidation-reduction (redox) reaction, a reversible chemical reaction in which the oxidation state of an atom or atoms within a molecule is altered. One substrate acts as a hydrogen or electron donor and becomes oxidized, while the other acts as hydrogen or electron acceptor and becomes reduced.
Zm00001d040341	GO:0034599	Any process that results in a change in state or activity of a cell (in terms of movement, secretion, enzyme production, gene expression, etc.) as a result of oxidative stress, a state often resulting from exposure to high levels of reactive oxygen species, e.g. superoxide anions, hydrogen peroxide (H2O2), and hydroxyl radicals.
Zm00001d040341	GO:0042744	The chemical reactions and pathways resulting in the breakdown of hydrogen peroxide (H2O2).
Zm00001d040341	GO:0045454	Any process that maintains the redox environment of a cell or compartment within a cell.
Zm00001d040341	GO:0046686	Any process that results in a change in state or activity of a cell or an organism (in terms of movement, secretion, enzyme production, gene expression, etc.) as a result of a cadmium (Cd) ion stimulus.
Zm00001d040341	GO:0098869	Any process carried out at the cellular level that reduces or removes the toxicity superoxide radicals or hydrogen peroxide.
Zm00001d040611	GO:0000790	Go 0000790
Zm00001d040611	GO:0000978	Interacting selectively and non-covalently with a specific upstream regulatory DNA sequence (transcription factor recognition sequence or binding site) located in cis relative to the transcription start site (i.e., on the same strand of DNA) of a gene transcribed by RNA polymerase II.
Zm00001d040611	GO:0000981	A DNA-binding transcription factor activity that modulates the transcription of specific gene sets transcribed by RNA polymerase II.
Zm00001d040611	GO:0003677	Any molecular function by which a gene product interacts selectively and non-covalently with DNA (deoxyribonucleic acid).
Zm00001d040611	GO:0005634	A membrane-bounded organelle of eukaryotic cells in which chromosomes are housed and replicated. In most cells, the nucleus contains all of the cell's chromosomes except the organellar chromosomes, and is the site of RNA synthesis and processing. In some species, or in specialized cell types, RNA metabolism or DNA replication may be absent.
Zm00001d040611	GO:0006355	Any process that modulates the frequency, rate or extent of cellular DNA-templated transcription.
Zm00001d040611	GO:0006357	Any process that modulates the frequency, rate or extent of transcription mediated by RNA polymerase II.
Zm00001d040829	GO:0000166	Interacting selectively and non-covalently with a nucleotide, any compound consisting of a nucleoside that is esterified with (ortho)phosphate or an oligophosphate at any hydroxyl group on the ribose or deoxyribose.
Zm00001d040829	GO:0000307	Cyclin-dependent protein kinases (CDKs) are enzyme complexes that contain a kinase catalytic subunit associated with a regulatory cyclin partner.
Zm00001d040829	GO:0000790	Go 0000790
Zm00001d040829	GO:0004672	Catalysis of the phosphorylation of an amino acid residue in a protein, usually according to the reaction: a protein + ATP = a phosphoprotein + ADP.
Zm00001d040829	GO:0004674	Catalysis of the reactions: ATP + protein serine = ADP + protein serine phosphate, and ATP + protein threonine = ADP + protein threonine phosphate.
Zm00001d040829	GO:0004693	Cyclin-dependent catalysis of the reactions: ATP + protein serine = ADP + protein serine phosphate, and ATP + protein threonine = ADP + protein threonine phosphate.
Zm00001d040829	GO:0005524	Interacting selectively and non-covalently with ATP, adenosine 5'-triphosphate, a universally important coenzyme and enzyme regulator.
Zm00001d040829	GO:0005634	A membrane-bounded organelle of eukaryotic cells in which chromosomes are housed and replicated. In most cells, the nucleus contains all of the cell's chromosomes except the organellar chromosomes, and is the site of RNA synthesis and processing. In some species, or in specialized cell types, RNA metabolism or DNA replication may be absent.
Zm00001d040829	GO:0006468	The process of introducing a phosphate group on to a protein.
Zm00001d040829	GO:0008353	Catalysis of the reaction: ATP + (DNA-directed RNA polymerase II) = ADP + phospho-(DNA-directed RNA polymerase II); phosphorylation occurs on residues in the carboxy-terminal domain (CTD) repeats.
Zm00001d040829	GO:0016301	Catalysis of the transfer of a phosphate group, usually from ATP, to a substrate molecule.
Zm00001d040829	GO:0016310	The process of introducing a phosphate group into a molecule, usually with the formation of a phosphoric ester, a phosphoric anhydride or a phosphoric amide.
Zm00001d040829	GO:0016740	Catalysis of the transfer of a group, e.g. a methyl group, glycosyl group, acyl group, phosphorus-containing, or other groups, from one compound (generally regarded as the donor) to another compound (generally regarded as the acceptor). Transferase is the systematic name for any enzyme of EC class 2.
Zm00001d040829	GO:0032968	Any process that activates or increases the frequency, rate or extent of transcription elongation, the extension of an RNA molecule after transcription initiation and promoter clearance by the addition of ribonucleotides, catalyzed by RNA polymerase II.
Zm00001d040829	GO:0051726	Any process that modulates the rate or extent of progression through the cell cycle.
Zm00001d040829	GO:0070816	The process of introducing a phosphate group on to an amino acid residue in the C-terminal domain of RNA polymerase II. Typically, this occurs during the transcription cycle and results in production of an RNA polymerase II enzyme where the carboxy-terminal domain (CTD) of the largest subunit is extensively phosphorylated, often referred to as hyperphosphorylated or the II(0) form. Specific types…
Zm00001d041165	GO:0000166	Interacting selectively and non-covalently with a nucleotide, any compound consisting of a nucleoside that is esterified with (ortho)phosphate or an oligophosphate at any hydroxyl group on the ribose or deoxyribose.
Zm00001d041165	GO:0004672	Catalysis of the phosphorylation of an amino acid residue in a protein, usually according to the reaction: a protein + ATP = a phosphoprotein + ADP.
Zm00001d041165	GO:0004674	Catalysis of the reactions: ATP + protein serine = ADP + protein serine phosphate, and ATP + protein threonine = ADP + protein threonine phosphate.
Zm00001d041165	GO:0004683	Calmodulin-dependent catalysis of the reactions: ATP + a protein serine = ADP + protein serine phosphate; and ATP + a protein threonine = ADP + protein threonine phosphate.
Zm00001d041165	GO:0005509	Interacting selectively and non-covalently with calcium ions (Ca2+).
Zm00001d041165	GO:0005516	Interacting selectively and non-covalently with calmodulin, a calcium-binding protein with many roles, both in the calcium-bound and calcium-free states.
Zm00001d041165	GO:0005524	Interacting selectively and non-covalently with ATP, adenosine 5'-triphosphate, a universally important coenzyme and enzyme regulator.
Zm00001d041165	GO:0005634	A membrane-bounded organelle of eukaryotic cells in which chromosomes are housed and replicated. In most cells, the nucleus contains all of the cell's chromosomes except the organellar chromosomes, and is the site of RNA synthesis and processing. In some species, or in specialized cell types, RNA metabolism or DNA replication may be absent.
Zm00001d041165	GO:0005737	All of the contents of a cell excluding the plasma membrane and nucleus, but including other subcellular structures.
Zm00001d041165	GO:0005886	The membrane surrounding a cell that separates the cell from its external environment. It consists of a phospholipid bilayer and associated proteins.
Zm00001d041165	GO:0006468	The process of introducing a phosphate group on to a protein.
Zm00001d041165	GO:0009931	Calcium-dependent catalysis of the reactions: ATP + a protein serine = ADP + protein serine phosphate; and ATP + a protein threonine = ADP + protein threonine phosphate.
Zm00001d041165	GO:0016301	Catalysis of the transfer of a phosphate group, usually from ATP, to a substrate molecule.
Zm00001d041165	GO:0016310	The process of introducing a phosphate group into a molecule, usually with the formation of a phosphoric ester, a phosphoric anhydride or a phosphoric amide.
Zm00001d041165	GO:0016740	Catalysis of the transfer of a group, e.g. a methyl group, glycosyl group, acyl group, phosphorus-containing, or other groups, from one compound (generally regarded as the donor) to another compound (generally regarded as the acceptor). Transferase is the systematic name for any enzyme of EC class 2.
Zm00001d041165	GO:0018105	The phosphorylation of peptidyl-serine to form peptidyl-O-phospho-L-serine.
Zm00001d041165	GO:0035556	The process in which a signal is passed on to downstream components within the cell, which become activated themselves to further propagate the signal and finally trigger a change in the function or state of the cell.
Zm00001d041165	GO:0046777	The phosphorylation by a protein of one or more of its own amino acid residues (cis-autophosphorylation), or residues on an identical protein (trans-autophosphorylation).
Zm00001d041165	GO:0046872	Interacting selectively and non-covalently with any metal ion.
Zm00001d041603	GO:0005783	The irregular network of unit membranes, visible only by electron microscopy, that occurs in the cytoplasm of many eukaryotic cells. The membranes form a complex meshwork of tubular channels, which are often expanded into slitlike cavities called cisternae. The ER takes two forms, rough (or granular), with ribosomes adhering to the outer surface, and smooth (with no ribosomes attached).
Zm00001d041603	GO:0005788	The volume enclosed by the membranes of the endoplasmic reticulum.
Zm00001d041603	GO:0030433	The series of steps necessary to target endoplasmic reticulum (ER)-resident proteins for degradation by the cytoplasmic proteasome. Begins with recognition of the ER-resident protein, includes retrotranslocation (dislocation) of the protein from the ER to the cytosol, protein ubiquitination necessary for correct substrate transfer, transport of the protein to the proteasome, and ends with degrada…
Zm00001d041603	GO:0030968	The series of molecular signals generated as a consequence of the presence of unfolded proteins in the endoplasmic reticulum (ER) or other ER-related stress; results in changes in the regulation of transcription and translation.
Zm00001d041603	GO:0030970	The directed movement of unfolded or misfolded proteins from the endoplasmic reticulum to the cytosol through the translocon.
Zm00001d041941	GO:0000166	Interacting selectively and non-covalently with a nucleotide, any compound consisting of a nucleoside that is esterified with (ortho)phosphate or an oligophosphate at any hydroxyl group on the ribose or deoxyribose.
Zm00001d041941	GO:0004672	Catalysis of the phosphorylation of an amino acid residue in a protein, usually according to the reaction: a protein + ATP = a phosphoprotein + ADP.
Zm00001d041941	GO:0004674	Catalysis of the reactions: ATP + protein serine = ADP + protein serine phosphate, and ATP + protein threonine = ADP + protein threonine phosphate.
Zm00001d041941	GO:0005524	Interacting selectively and non-covalently with ATP, adenosine 5'-triphosphate, a universally important coenzyme and enzyme regulator.
Zm00001d041941	GO:0006468	The process of introducing a phosphate group on to a protein.
Zm00001d041941	GO:0016020	A lipid bilayer along with all the proteins and protein complexes embedded in it an attached to it.
Zm00001d041941	GO:0016021	The component of a membrane consisting of the gene products and protein complexes having at least some part of their peptide sequence embedded in the hydrophobic region of the membrane.
Zm00001d041941	GO:0016301	Catalysis of the transfer of a phosphate group, usually from ATP, to a substrate molecule.
Zm00001d041941	GO:0016310	The process of introducing a phosphate group into a molecule, usually with the formation of a phosphoric ester, a phosphoric anhydride or a phosphoric amide.
Zm00001d041941	GO:0016740	Catalysis of the transfer of a group, e.g. a methyl group, glycosyl group, acyl group, phosphorus-containing, or other groups, from one compound (generally regarded as the donor) to another compound (generally regarded as the acceptor). Transferase is the systematic name for any enzyme of EC class 2.
Zm00001d042007	GO:0000095	Enables the transfer of S-adenosylmethionine from one side of a membrane to the other. S-adenosylmethionine is S-(5'-adenosyl)-L-methionine, an important intermediate in one-carbon metabolism.
Zm00001d042007	GO:0005743	The inner, i.e. lumen-facing, lipid bilayer of the mitochondrial envelope. It is highly folded to form cristae.
Zm00001d042007	GO:0006826	The directed movement of iron (Fe) ions into, out of or within a cell, or between cells, by means of some agent such as a transporter or pore.
Zm00001d042007	GO:0009941	The double lipid bilayer enclosing the chloroplast and separating its contents from the rest of the cytoplasm; includes the intermembrane space.
Zm00001d042007	GO:0010039	Any process that results in a change in state or activity of a cell or an organism (in terms of movement, secretion, enzyme production, gene expression, etc.) as a result of an iron ion stimulus.
Zm00001d042007	GO:0015711	The directed movement of organic anions into, out of or within a cell, or between cells, by means of some agent such as a transporter or pore. Organic anions are atoms or small molecules with a negative charge which contain carbon in covalent linkage.
Zm00001d042007	GO:0015748	The directed movement of organophosphate esters into, out of or within a cell, or between cells, by means of some agent such as a transporter or pore. Organophosphate esters are small organic molecules containing phosphate ester bonds.
Zm00001d042007	GO:0016020	A lipid bilayer along with all the proteins and protein complexes embedded in it an attached to it.
Zm00001d042007	GO:0016021	The component of a membrane consisting of the gene products and protein complexes having at least some part of their peptide sequence embedded in the hydrophobic region of the membrane.
Zm00001d042007	GO:0055085	The process in which a solute is transported across a lipid bilayer, from one side of a membrane to the other.
Zm00001d042007	GO:0071705	The directed movement of nitrogen-containing compounds into, out of or within a cell, or between cells, by means of some agent such as a transporter or pore.
Zm00001d042007	GO:1901962	The directed movement of S-adenosyl-L-methionine across a membrane.
Zm00001d042013	GO:0000166	Interacting selectively and non-covalently with a nucleotide, any compound consisting of a nucleoside that is esterified with (ortho)phosphate or an oligophosphate at any hydroxyl group on the ribose or deoxyribose.
Zm00001d042013	GO:0004672	Catalysis of the phosphorylation of an amino acid residue in a protein, usually according to the reaction: a protein + ATP = a phosphoprotein + ADP.
Zm00001d042013	GO:0004674	Catalysis of the reactions: ATP + protein serine = ADP + protein serine phosphate, and ATP + protein threonine = ADP + protein threonine phosphate.
Zm00001d042013	GO:0005524	Interacting selectively and non-covalently with ATP, adenosine 5'-triphosphate, a universally important coenzyme and enzyme regulator.
Zm00001d042013	GO:0006468	The process of introducing a phosphate group on to a protein.
Zm00001d042013	GO:0016020	A lipid bilayer along with all the proteins and protein complexes embedded in it an attached to it.
Zm00001d042013	GO:0016021	The component of a membrane consisting of the gene products and protein complexes having at least some part of their peptide sequence embedded in the hydrophobic region of the membrane.
Zm00001d042013	GO:0016301	Catalysis of the transfer of a phosphate group, usually from ATP, to a substrate molecule.
Zm00001d042013	GO:0016310	The process of introducing a phosphate group into a molecule, usually with the formation of a phosphoric ester, a phosphoric anhydride or a phosphoric amide.
Zm00001d042013	GO:0016740	Catalysis of the transfer of a group, e.g. a methyl group, glycosyl group, acyl group, phosphorus-containing, or other groups, from one compound (generally regarded as the donor) to another compound (generally regarded as the acceptor). Transferase is the systematic name for any enzyme of EC class 2.
Zm00001d042013	GO:0030246	Interacting selectively and non-covalently with any carbohydrate, which includes monosaccharides, oligosaccharides and polysaccharides as well as substances derived from monosaccharides by reduction of the carbonyl group (alditols), by oxidation of one or more hydroxy groups to afford the corresponding aldehydes, ketones, or carboxylic acids, or by replacement of one or more hydroxy group(s) by a…
Zm00001d042013	GO:0048544	The process, involving the sharing and interaction of the single locus incompatibility haplotypes, involved in the recognition or rejection of the self pollen by cells in the stigma. This process ensures out-breeding in certain plant species.
Zm00001d042013	GO:0106310	Catalysis of the reactions: ATP + protein serine = ADP + protein serine phosphate.
Zm00001d042013	GO:0106311	Catalysis of the reactions: ATP + protein threonine = ADP + threonine phosphate.
Zm00001d042016	GO:0016020	A lipid bilayer along with all the proteins and protein complexes embedded in it an attached to it.
Zm00001d042016	GO:0016021	The component of a membrane consisting of the gene products and protein complexes having at least some part of their peptide sequence embedded in the hydrophobic region of the membrane.
Zm00001d042024	GO:0000463	Any process involved in the maturation of a precursor Large SubUnit (LSU) ribosomal RNA (rRNA) molecule into a mature LSU-rRNA molecule from the pre-rRNA molecule originally produced as a tricistronic rRNA transcript that contains the Small Subunit (SSU) rRNA, 5.8S rRNA, and Large Subunit (LSU) in that order from 5' to 3' along the primary transcript.
Zm00001d042024	GO:0000492	The aggregation, arrangement and bonding together of proteins and a box C/D snoRNA to form a box C/D small nucleolar ribonucleoprotein (snoRNP) complex.
Zm00001d042024	GO:0005634	A membrane-bounded organelle of eukaryotic cells in which chromosomes are housed and replicated. In most cells, the nucleus contains all of the cell's chromosomes except the organellar chromosomes, and is the site of RNA synthesis and processing. In some species, or in specialized cell types, RNA metabolism or DNA replication may be absent.
Zm00001d042024	GO:0046872	Interacting selectively and non-covalently with any metal ion.
Zm00001d042024	GO:0048254	Any process in which small nucleolar RNA is transported to, or maintained in, a specific location.
Zm00001d042024	GO:0070761	A ribonucleoprotein complex that contains a precursor small nucleolar RNA (pre-snoRNA) and associated proteins, and forms during small nucleolar ribonucleoprotein complex (snoRNP) assembly. Pre-snoRNP complexes may contain proteins not found in the corresponding mature snoRNP complexes.
Zm00001d042025	GO:0005634	A membrane-bounded organelle of eukaryotic cells in which chromosomes are housed and replicated. In most cells, the nucleus contains all of the cell's chromosomes except the organellar chromosomes, and is the site of RNA synthesis and processing. In some species, or in specialized cell types, RNA metabolism or DNA replication may be absent.
Zm00001d042025	GO:0005737	All of the contents of a cell excluding the plasma membrane and nucleus, but including other subcellular structures.
Zm00001d042025	GO:0071569	Covalent attachment of the ubiquitin-like protein UFM1 to another protein.
Zm00001d042025	GO:1990592	A protein ufmylation process in which a polymer of the ubiquitin-like protein UFM1 is formed by linkages between lysine residues at position 69 of the UFM1 monomers, is added to a protein.
Zm00001d042395	GO:0005739	A semiautonomous, self replicating organelle that occurs in varying numbers, shapes, and sizes in the cytoplasm of virtually all eukaryotic cells. It is notably the site of tissue respiration.
Zm00001d042395	GO:0005743	The inner, i.e. lumen-facing, lipid bilayer of the mitochondrial envelope. It is highly folded to form cristae.
Zm00001d042395	GO:0005744	The protein transport machinery of the mitochondrial inner membrane that typically transports proteins that possess a matrix-targeting N-terminal presequence. The TIM23 complex contains three essential Tim proteins: Tim17 and Tim23 are thought to build a preprotein translocation channel while Tim44 interacts transiently with the matrix heat-shock protein Hsp70 to form an ATP-driven import motor.
Zm00001d042395	GO:0015031	The directed movement of proteins into, out of or within a cell, or between cells, by means of some agent such as a transporter or pore.
Zm00001d042395	GO:0016020	A lipid bilayer along with all the proteins and protein complexes embedded in it an attached to it.
Zm00001d042395	GO:0030150	The import of proteins across the outer and inner mitochondrial membranes into the matrix. Unfolded proteins enter the mitochondrial matrix with a chaperone protein; the information required to target the precursor protein from the cytosol to the mitochondrial matrix is contained within its N-terminal matrix-targeting sequence. Translocation of precursors to the matrix occurs at the rare sites wh…
Zm00001d042553	GO:0005576	The space external to the outermost structure of a cell. For cells without external protective or external encapsulating structures this refers to space outside of the plasma membrane. This term covers the host cell environment outside an intracellular parasite.
Zm00001d042553	GO:0016787	Catalysis of the hydrolysis of various bonds, e.g. C-O, C-N, C-C, phosphoric anhydride bonds, etc. Hydrolase is the systematic name for any enzyme of EC class 3.
Zm00001d042553	GO:0071555	A process that results in the assembly, arrangement of constituent parts, or disassembly of the cell wall, the rigid or semi-rigid envelope lying outside the cell membrane of plant, fungal and most prokaryotic cells, maintaining their shape and protecting them from osmotic lysis.
Zm00001d042884	GO:0003997	Catalysis of the reaction: acyl-CoA + O2 = trans-2,3-dehydroacyl-CoA + hydrogen peroxide.
Zm00001d042884	GO:0005504	Interacting selectively and non-covalently with fatty acids, aliphatic monocarboxylic acids liberated from naturally occurring fats and oils by hydrolysis.
Zm00001d042884	GO:0005777	A small organelle enclosed by a single membrane, and found in most eukaryotic cells. Contains peroxidases and other enzymes involved in a variety of metabolic processes including free radical detoxification, lipid catabolism and biosynthesis, and hydrogen peroxide metabolism.
Zm00001d042884	GO:0006631	The chemical reactions and pathways involving fatty acids, aliphatic monocarboxylic acids liberated from naturally occurring fats and oils by hydrolysis.
Zm00001d042884	GO:0006635	A fatty acid oxidation process that results in the complete oxidation of a long-chain fatty acid. Fatty acid beta-oxidation begins with the addition of coenzyme A to a fatty acid, and occurs by successive cycles of reactions during each of which the fatty acid is shortened by a two-carbon fragment removed as acetyl coenzyme A; the cycle continues until only two or three carbons remain (as acetyl-…
Zm00001d042884	GO:0016627	Catalysis of an oxidation-reduction (redox) reaction in which a CH-CH group acts as a hydrogen or electron donor and reduces a hydrogen or electron acceptor.
Zm00001d042884	GO:0033540	A fatty acid beta-oxidation pathway in which the initial step, which converts an acyl-CoA to a trans-2-enoyl-CoA, is catalyzed by acyl-CoA oxidase; the electrons removed by oxidation pass directly to oxygen and produce hydrogen peroxide, which is cleaved by peroxisomal catalases. Fatty acid beta-oxidation begins with the addition of coenzyme A to a fatty acid, and ends when only two or three carb…
Zm00001d042884	GO:0050660	Interacting selectively and non-covalently with FAD, flavin-adenine dinucleotide, the coenzyme or the prosthetic group of various flavoprotein oxidoreductase enzymes, in either the oxidized form, FAD, or the reduced form, FADH2.
Zm00001d042884	GO:0055088	Any process involved in the maintenance of an internal steady state of lipid within an organism or cell.
Zm00001d042884	GO:0071949	Interacting selectively and non-covalently with the oxidized form, FAD, of flavin-adenine dinucleotide, the coenzyme or the prosthetic group of various flavoprotein oxidoreductase enzymes.
Zm00001d042885	GO:0016779	Catalysis of the transfer of a nucleotidyl group to a reactant.
Zm00001d042885	GO:0031123	Any process involved in forming the mature 3' end of an RNA molecule.
Zm00001d042885	GO:0050265	Catalysis of the reaction: UTP + RNA(n) = diphosphate + RNA(n+1).
Zm00001d042885	GO:0071076	The enzymatic addition of a sequence of uridylyl residues at the 3' end of an RNA molecule.
Zm00001d043427	GO:0033612	Interacting selectively and non-covalently with a receptor that possesses protein serine/threonine kinase activity.
Zm00001d043427	GO:0045168	Signaling at long or short range between cells that results in the commitment of a cell to a certain fate.
Zm00001d045042	GO:0005985	The chemical reactions and pathways involving sucrose, the disaccharide fructofuranosyl-glucopyranoside.
Zm00001d045042	GO:0010431	A process in seed development that occurs after embryogenesis by which a quiescent state is established in a seed. Seed maturation is characterized by storage compound accumulation, acquisition of desiccation tolerance, growth arrest and the entry into a dormancy period of variable length that is broken upon germination.
Zm00001d045042	GO:0016157	Catalysis of the reaction: UDP-glucose + D-fructose = UDP + sucrose.
Zm00001d045042	GO:0016740	Catalysis of the transfer of a group, e.g. a methyl group, glycosyl group, acyl group, phosphorus-containing, or other groups, from one compound (generally regarded as the donor) to another compound (generally regarded as the acceptor). Transferase is the systematic name for any enzyme of EC class 2.
Zm00001d045042	GO:0016757	Catalysis of the transfer of a glycosyl group from one compound (donor) to another (acceptor).
Zm00001d045042	GO:0051262	The formation of a protein tetramer, a macromolecular structure consisting of four noncovalently associated identical or nonidentical subunits.
Zm00001d045183	GO:0000974	A protein complex consisting of Prp19 and associated proteins that is involved in the transition from the precatalytic spliceosome to the activated form that catalyzes step 1 of splicing, and which remains associated with the spliceosome through the second catalytic step. It is widely conserved, found in both yeast and mammals, though the exact composition varies. In S. cerevisiae, it contains Pr…
Zm00001d045183	GO:0003676	Interacting selectively and non-covalently with any nucleic acid.
Zm00001d045183	GO:0003677	Any molecular function by which a gene product interacts selectively and non-covalently with DNA (deoxyribonucleic acid).
Zm00001d045183	GO:0003723	Interacting selectively and non-covalently with an RNA molecule or a portion thereof.
Zm00001d045183	GO:0017070	Interacting selectively and non-covalently with the U6 small nuclear RNA (U6 snRNA).
Zm00001d045183	GO:0036002	Interacting selectively and non-covalently with pre-messenger RNA (pre-mRNA), an intermediate molecule between DNA and protein that may contain introns and, at least in part, encodes one or more proteins. Introns are removed from pre-mRNA to form a mRNA molecule.
Zm00001d045183	GO:0046872	Interacting selectively and non-covalently with any metal ion.
Zm00001d045183	GO:0071006	A spliceosomal complex that is formed by the displacement of the U1 and U4 snRNPs from the precatalytic spliceosome; the U2, U5 and U6 snRNPs remain associated with the mRNA. This complex, sometimes called the activated spliceosome, is the catalytically active form of the spliceosome, and includes many proteins in addition to those found in the U2, and U5 and U6 snRNPs.
Zm00001d045183	GO:0071007	A spliceosomal complex that contains the U2, U5 and U6 snRNPs bound to a splicing intermediate in which the first catalytic cleavage of the 5' splice site has occurred. The precise subunit composition differs significantly from that of the catalytic step 1, or activated, spliceosome, and includes many proteins in addition to those found in the U2, U5 and U6 snRNPs.
Zm00001d045185	GO:0000166	Interacting selectively and non-covalently with a nucleotide, any compound consisting of a nucleoside that is esterified with (ortho)phosphate or an oligophosphate at any hydroxyl group on the ribose or deoxyribose.
Zm00001d045185	GO:0004672	Catalysis of the phosphorylation of an amino acid residue in a protein, usually according to the reaction: a protein + ATP = a phosphoprotein + ADP.
Zm00001d045185	GO:0005509	Interacting selectively and non-covalently with calcium ions (Ca2+).
Zm00001d045185	GO:0005524	Interacting selectively and non-covalently with ATP, adenosine 5'-triphosphate, a universally important coenzyme and enzyme regulator.
Zm00001d045185	GO:0006468	The process of introducing a phosphate group on to a protein.
Zm00001d045185	GO:0016020	A lipid bilayer along with all the proteins and protein complexes embedded in it an attached to it.
Zm00001d045185	GO:0016021	The component of a membrane consisting of the gene products and protein complexes having at least some part of their peptide sequence embedded in the hydrophobic region of the membrane.
Zm00001d045185	GO:0016301	Catalysis of the transfer of a phosphate group, usually from ATP, to a substrate molecule.
Zm00001d045185	GO:0016310	The process of introducing a phosphate group into a molecule, usually with the formation of a phosphoric ester, a phosphoric anhydride or a phosphoric amide.
Zm00001d045185	GO:0016740	Catalysis of the transfer of a group, e.g. a methyl group, glycosyl group, acyl group, phosphorus-containing, or other groups, from one compound (generally regarded as the donor) to another compound (generally regarded as the acceptor). Transferase is the systematic name for any enzyme of EC class 2.
Zm00001d045185	GO:0030247	Interacting selectively and non-covalently with any polysaccharide, a polymer of many (typically more than 10) monosaccharide residues linked glycosidically.
Zm00001d045635	GO:0004386	Catalysis of the reaction: ATP + H2O = ADP + phosphate, to drive the unwinding of a DNA or RNA helix.
Zm00001d045635	GO:0005524	Interacting selectively and non-covalently with ATP, adenosine 5'-triphosphate, a universally important coenzyme and enzyme regulator.
Zm00001d045635	GO:0046872	Interacting selectively and non-covalently with any metal ion.
Zm00001d045635	GO:0070615	Catalysis of the reaction: ATP + H2O = ADP + phosphate. This reaction requires the presence of one or more nucleosomes.
Zm00001d046364	GO:0000166	Interacting selectively and non-covalently with a nucleotide, any compound consisting of a nucleoside that is esterified with (ortho)phosphate or an oligophosphate at any hydroxyl group on the ribose or deoxyribose.
Zm00001d046364	GO:0004672	Catalysis of the phosphorylation of an amino acid residue in a protein, usually according to the reaction: a protein + ATP = a phosphoprotein + ADP.
Zm00001d046364	GO:0004842	Catalysis of the transfer of ubiquitin from one protein to another via the reaction X-Ub + Y --> Y-Ub + X, where both X-Ub and Y-Ub are covalent linkages.
Zm00001d046364	GO:0005524	Interacting selectively and non-covalently with ATP, adenosine 5'-triphosphate, a universally important coenzyme and enzyme regulator.
Zm00001d046364	GO:0006468	The process of introducing a phosphate group on to a protein.
Zm00001d046364	GO:0016301	Catalysis of the transfer of a phosphate group, usually from ATP, to a substrate molecule.
Zm00001d046364	GO:0016310	The process of introducing a phosphate group into a molecule, usually with the formation of a phosphoric ester, a phosphoric anhydride or a phosphoric amide.
Zm00001d046364	GO:0016567	The process in which one or more ubiquitin groups are added to a protein.
Zm00001d046364	GO:0016740	Catalysis of the transfer of a group, e.g. a methyl group, glycosyl group, acyl group, phosphorus-containing, or other groups, from one compound (generally regarded as the donor) to another compound (generally regarded as the acceptor). Transferase is the systematic name for any enzyme of EC class 2.
Zm00001d046364	GO:0016787	Catalysis of the hydrolysis of various bonds, e.g. C-O, C-N, C-C, phosphoric anhydride bonds, etc. Hydrolase is the systematic name for any enzyme of EC class 3.
Zm00001d046533	GO:0005635	The double lipid bilayer enclosing the nucleus and separating its contents from the rest of the cytoplasm; includes the intermembrane space, a gap of width 20-40 nm (also called the perinuclear space).
Zm00001d046533	GO:0071763	A process that is carried out at the cellular level which results in the assembly, arrangement of constituent parts, or disassembly of the nuclear inner or outer membrane.
Zm00001d046767	GO:0003677	Any molecular function by which a gene product interacts selectively and non-covalently with DNA (deoxyribonucleic acid).
Zm00001d046767	GO:0008270	Interacting selectively and non-covalently with zinc (Zn) ions.
Zm00001d046767	GO:0046872	Interacting selectively and non-covalently with any metal ion.
Zm00001d047252	GO:0030246	Interacting selectively and non-covalently with any carbohydrate, which includes monosaccharides, oligosaccharides and polysaccharides as well as substances derived from monosaccharides by reduction of the carbonyl group (alditols), by oxidation of one or more hydroxy groups to afford the corresponding aldehydes, ketones, or carboxylic acids, or by replacement of one or more hydroxy group(s) by a…
Zm00001d047713	GO:0003676	Interacting selectively and non-covalently with any nucleic acid.
Zm00001d047713	GO:0003723	Interacting selectively and non-covalently with an RNA molecule or a portion thereof.
Zm00001d047713	GO:0003743	Functions in the initiation of ribosome-mediated translation of mRNA into a polypeptide.
Zm00001d047713	GO:0005850	Complex of three heterogeneous polypeptide chains, that form a ternary complex with initiator methionyl-tRNA and GTP. This ternary complex binds to free 40S subunit, which subsequently binds the 5' end of mRNA.
Zm00001d047713	GO:0005851	A multisubunit guanine nucleotide exchange factor which catalyzes the exchange of GDP bound to initiation factor eIF2 for GTP, generating active eIF2-GTP. In humans, it is composed of five subunits, alpha, beta, delta, gamma and epsilon.
Zm00001d047713	GO:0006412	The cellular metabolic process in which a protein is formed, using the sequence of a mature mRNA or circRNA molecule to specify the sequence of amino acids in a polypeptide chain. Translation is mediated by the ribosome, and begins with the formation of a ternary complex between aminoacylated initiator methionine tRNA, GTP, and initiation factor 2, which subsequently associates with the small sub…
Zm00001d047713	GO:0006413	The process preceding formation of the peptide bond between the first two amino acids of a protein. This includes the formation of a complex of the ribosome, mRNA or circRNA, and an initiation complex that contains the first aminoacyl-tRNA.
Zm00001d047713	GO:0033290	A protein complex composed of the small ribosomal subunit, eIF3, eIF1A, methionyl-initiatior methionine and a capped mRNA. The complex is initially positioned at the 5'-end of the capped mRNA.
Zm00001d047713	GO:0043022	Interacting selectively and non-covalently with any part of a ribosome.
Zm00001d047713	GO:0043614	A multifactor complex composed of multiple translation initiation factors and the initiatior tRNAiMet, which is ready to bind to the small (40S) ribosome to form the 43S preinitiation complex. In S. cerevisiae, this complex is composed of eIF1, eIF2, eIF3, and eIF5.
Zm00001d048047	GO:0000972	The chromosome organization process in which the DNA sequence containing a gene transcribed by RNA polymerase II is maintained in a specific location at the nuclear periphery. In S. cerevisiae, this process involves cis-acting DNA sequences such as the TATA box and upstream activating sequence (UAS) elements, trans-acting transcriptional activators, and also the 3'-UTR of the transcript.
Zm00001d048047	GO:0005634	A membrane-bounded organelle of eukaryotic cells in which chromosomes are housed and replicated. In most cells, the nucleus contains all of the cell's chromosomes except the organellar chromosomes, and is the site of RNA synthesis and processing. In some species, or in specialized cell types, RNA metabolism or DNA replication may be absent.
Zm00001d048047	GO:0005643	A protein complex providing a discrete opening in the nuclear envelope of a eukaryotic cell, where the inner and outer nuclear membranes are joined.
Zm00001d048047	GO:0006405	The directed movement of RNA from the nucleus to the cytoplasm.
Zm00001d048047	GO:0006606	The directed movement of a protein from the cytoplasm to the nucleus.
Zm00001d048047	GO:0006913	The directed movement of molecules between the nucleus and the cytoplasm.
Zm00001d048047	GO:0017056	The action of a molecule that contributes to the structural integrity of the nuclear pore complex, a protein-lined channel in the nuclear envelope that allows the transfer of macromolecules.
Zm00001d048047	GO:0036228	A process in which a protein is transported to, or maintained in, a location within the nuclear inner membrane.
Zm00001d048047	GO:0044611	A subcomplex of the nuclear pore complex (NPC) that forms the inner rings of the core scaffold, a lattice-like structure that gives the NPC its shape and strength. In S. cerevisiae, the two inner rings are each composed of Nup192p, Nup188p, Nup170p and Nup157p. In vertebrates, the two inner rings are each composed of Nup205, Nup188 and Nup155. Components are arranged in 8-fold symmetrical 'spokes…
Zm00001d048112	GO:0004842	Catalysis of the transfer of ubiquitin from one protein to another via the reaction X-Ub + Y --> Y-Ub + X, where both X-Ub and Y-Ub are covalent linkages.
Zm00001d048112	GO:0016020	A lipid bilayer along with all the proteins and protein complexes embedded in it an attached to it.
Zm00001d048112	GO:0016021	The component of a membrane consisting of the gene products and protein complexes having at least some part of their peptide sequence embedded in the hydrophobic region of the membrane.
Zm00001d048112	GO:0016567	The process in which one or more ubiquitin groups are added to a protein.
Zm00001d048112	GO:0046872	Interacting selectively and non-covalently with any metal ion.
Zm00001d049006	GO:0005634	A membrane-bounded organelle of eukaryotic cells in which chromosomes are housed and replicated. In most cells, the nucleus contains all of the cell's chromosomes except the organellar chromosomes, and is the site of RNA synthesis and processing. In some species, or in specialized cell types, RNA metabolism or DNA replication may be absent.
Zm00001d049006	GO:0006325	Any process that results in the specification, formation or maintenance of the physical structure of eukaryotic chromatin.
Zm00001d049006	GO:0006355	Any process that modulates the frequency, rate or extent of cellular DNA-templated transcription.
Zm00001d049006	GO:0042393	Interacting selectively and non-covalently with a histone, any of a group of water-soluble proteins found in association with the DNA of eukaroytic chromosomes. They are involved in the condensation and coiling of chromosomes during cell division and have also been implicated in nonspecific suppression of gene activity.
Zm00001d049006	GO:0046872	Interacting selectively and non-covalently with any metal ion.
Zm00001d049018	GO:0004252	Catalysis of the hydrolysis of internal, alpha-peptide bonds in a polypeptide chain by a catalytic mechanism that involves a catalytic triad consisting of a serine nucleophile that is activated by a proton relay involving an acidic residue (e.g. aspartate or glutamate) and a basic residue (usually histidine).
Zm00001d049018	GO:0005515	Interacting selectively and non-covalently with any protein or protein complex (a complex of two or more proteins that may include other nonprotein molecules).
Zm00001d049018	GO:0006508	The hydrolysis of proteins into smaller polypeptides and/or amino acids by cleavage of their peptide bonds.
Zm00001d049018	GO:0008233	Catalysis of the hydrolysis of a peptide bond. A peptide bond is a covalent bond formed when the carbon atom from the carboxyl group of one amino acid shares electrons with the nitrogen atom from the amino group of a second amino acid.
Zm00001d049018	GO:0016787	Catalysis of the hydrolysis of various bonds, e.g. C-O, C-N, C-C, phosphoric anhydride bonds, etc. Hydrolase is the systematic name for any enzyme of EC class 3.
Zm00001d049018	GO:0043231	Organized structure of distinctive morphology and function, bounded by a single or double lipid bilayer membrane and occurring within the cell. Includes the nucleus, mitochondria, plastids, vacuoles, and vesicles. Excludes the plasma membrane.
Zm00001d049605	GO:0000166	Interacting selectively and non-covalently with a nucleotide, any compound consisting of a nucleoside that is esterified with (ortho)phosphate or an oligophosphate at any hydroxyl group on the ribose or deoxyribose.
Zm00001d049605	GO:0005524	Interacting selectively and non-covalently with ATP, adenosine 5'-triphosphate, a universally important coenzyme and enzyme regulator.
Zm00001d049605	GO:0070615	Catalysis of the reaction: ATP + H2O = ADP + phosphate. This reaction requires the presence of one or more nucleosomes.
Zm00001d049605	GO:0080188	An epigenetic RNA-based gene silencing process first elucidated in plants whereby 24-nt small interfering RNAs (siRNAs) guide DNA methyltransferases to the siRNA-generating genomic loci and other loci that are homologous to the siRNAs for de novo DNA methylation. In general this process consists of three phases: biogenesis of siRNAs, scaffold RNA production, and the formation of the guiding compl…
Zm00001d049606	GO:0016020	A lipid bilayer along with all the proteins and protein complexes embedded in it an attached to it.
Zm00001d049606	GO:0016021	The component of a membrane consisting of the gene products and protein complexes having at least some part of their peptide sequence embedded in the hydrophobic region of the membrane.
Zm00001d049958	GO:0000412	The modification of a histone by cis-trans isomerization of a proline residue.
Zm00001d049958	GO:0000413	The modification of a protein by cis-trans isomerization of a proline residue.
Zm00001d049958	GO:0003682	Interacting selectively and non-covalently with chromatin, the network of fibers of DNA, protein, and sometimes RNA, that make up the chromosomes of the eukaryotic nucleus during interphase.
Zm00001d049958	GO:0003755	Catalysis of the reaction: peptidyl-proline (omega=180) = peptidyl-proline (omega=0).
Zm00001d049958	GO:0005515	Interacting selectively and non-covalently with any protein or protein complex (a complex of two or more proteins that may include other nonprotein molecules).
Zm00001d049958	GO:0005634	A membrane-bounded organelle of eukaryotic cells in which chromosomes are housed and replicated. In most cells, the nucleus contains all of the cell's chromosomes except the organellar chromosomes, and is the site of RNA synthesis and processing. In some species, or in specialized cell types, RNA metabolism or DNA replication may be absent.
Zm00001d049958	GO:0006457	The process of assisting in the covalent and noncovalent assembly of single chain polypeptides or multisubunit complexes into the correct tertiary structure.
Zm00001d049958	GO:0009909	Any process that modulates the frequency, rate or extent of flower development.
Zm00001d049958	GO:0009933	Organization of a region of tissue in a plant that is composed of one or more undifferentiated cells capable of undergoing mitosis and differentiation, thereby effecting growth and development of a plant by giving rise to more meristem or specialized tissue.
Zm00001d049958	GO:0010082	Any process involved in maintaining the size and shape of a root meristem.
Zm00001d049958	GO:0010305	Vascular tissue pattern formation as it occurs in the leaf of vascular plants.
Zm00001d049958	GO:0010338	The process that gives rise to a leaf. This process pertains to the initial formation of a structure from unspecified parts.
Zm00001d049958	GO:0010358	The developmental process that pertains to the organization of a leaf in three-dimensional space once the structure has initially formed.
Zm00001d049958	GO:0016853	Catalysis of the geometric or structural changes within one molecule. Isomerase is the systematic name for any enzyme of EC class 5.
Zm00001d049958	GO:0031060	Any process that modulates the frequency, rate or extent of the covalent addition of methyl groups to histones.
Zm00001d049958	GO:0042393	Interacting selectively and non-covalently with a histone, any of a group of water-soluble proteins found in association with the DNA of eukaroytic chromosomes. They are involved in the condensation and coiling of chromosomes during cell division and have also been implicated in nonspecific suppression of gene activity.
Zm00001d049958	GO:0048440	The process whose specific outcome is the progression of the carpel over time, from its formation to the mature structure. A carpel is an organ (generally believed to be a modified foliar unit) at the centre of a flower, bearing one or more ovules and having its margins fused together or with other carpels to enclose the ovule in an ovary, and consisting also of a stigma and usually a style.
Zm00001d049958	GO:0048443	The process whose specific outcome is the progression of the stamen over time, from its formation to the mature structure.
Zm00001d049958	GO:0048453	The process that gives rise to the sepal. This process pertains to the initial formation of a structure from unspecified parts.
Zm00001d049958	GO:0061087	Any process that increases the rate, frequency, or extent of histone H3-K27 methylation. Histone H3-K27 methylation is the modification of histone H3 by addition of a methyl group to lysine at position 27 of the histone.
Zm00001d050219	GO:0000045	The formation of a double membrane-bounded structure, the autophagosome, that occurs when a specialized membrane sac, called the isolation membrane, starts to enclose a portion of the cytoplasm.
Zm00001d050219	GO:0000166	Interacting selectively and non-covalently with a nucleotide, any compound consisting of a nucleoside that is esterified with (ortho)phosphate or an oligophosphate at any hydroxyl group on the ribose or deoxyribose.
Zm00001d050219	GO:0000407	Punctate structures proximal to the endoplasmic reticulum which are the sites where the Atg machinery assembles upon autophagy induction.
Zm00001d050219	GO:0005524	Interacting selectively and non-covalently with ATP, adenosine 5'-triphosphate, a universally important coenzyme and enzyme regulator.
Zm00001d050219	GO:0005737	All of the contents of a cell excluding the plasma membrane and nucleus, but including other subcellular structures.
Zm00001d050219	GO:0005768	A vacuole to which materials ingested by endocytosis are delivered.
Zm00001d050219	GO:0005777	A small organelle enclosed by a single membrane, and found in most eukaryotic cells. Contains peroxidases and other enzymes involved in a variety of metabolic processes including free radical detoxification, lipid catabolism and biosynthesis, and hydrogen peroxide metabolism.
Zm00001d050219	GO:0006897	A vesicle-mediated transport process in which cells take up external materials or membrane constituents by the invagination of a small region of the plasma membrane to form a new membrane-bounded vesicle.
Zm00001d050219	GO:0009651	Any process that results in a change in state or activity of a cell or an organism (in terms of movement, secretion, enzyme production, gene expression, etc.) as a result of a stimulus indicating an increase or decrease in the concentration of salt (particularly but not exclusively sodium and chloride ions) in the environment.
Zm00001d050219	GO:0016020	A lipid bilayer along with all the proteins and protein complexes embedded in it an attached to it.
Zm00001d050219	GO:0016301	Catalysis of the transfer of a phosphate group, usually from ATP, to a substrate molecule.
Zm00001d050219	GO:0016303	Catalysis of the reaction: 1-phosphatidyl-1D-myo-inositol + ATP = a 1-phosphatidyl-1D-myo-inositol 3-phosphate + ADP + 2 H(+).
Zm00001d050219	GO:0016310	The process of introducing a phosphate group into a molecule, usually with the formation of a phosphoric ester, a phosphoric anhydride or a phosphoric amide.
Zm00001d050219	GO:0016740	Catalysis of the transfer of a group, e.g. a methyl group, glycosyl group, acyl group, phosphorus-containing, or other groups, from one compound (generally regarded as the donor) to another compound (generally regarded as the acceptor). Transferase is the systematic name for any enzyme of EC class 2.
Zm00001d050219	GO:0030242	The process in which peroxisomes are delivered to a type of vacuole and degraded in response to changing nutrient conditions.
Zm00001d050219	GO:0034271	A class III phosphatidylinositol 3-kinase complex that is involved in autophagy. In budding yeast, this complex consists of Vps30p, Vps34p, Apg14p and Vps15p.
Zm00001d050219	GO:0034272	A class III phosphatidylinositol 3-kinase complex that is involved in vacuolar protein sorting (VPS) via endosomes. In budding yeast, this complex consists of Vps30p, Vps34p, Vps38 and Vps15p.
Zm00001d050219	GO:0036092	The chemical reactions and pathways resulting in the formation of phosphatidylinositol-3-phosphate, a phosphatidylinositol monophosphate carrying the phosphate group at the 3-position.
Zm00001d050219	GO:0044237	The chemical reactions and pathways by which individual cells transform chemical substances.
Zm00001d050219	GO:0046854	The chemical reactions and pathways resulting in the formation of phosphatidylinositol phosphate.
Zm00001d050219	GO:0048015	A series of molecular signals in which a cell uses a phosphatidylinositol-mediated signaling to convert a signal into a response. Phosphatidylinositols include phosphatidylinositol (PtdIns) and its phosphorylated derivatives.
Zm00001d050219	GO:0052742	Catalysis of the reaction: ATP + a phosphatidylinositol = ADP + a phosphatidylinositol phosphate.
Zm00001d050219	GO:0055046	The process whose specific outcome is the progression of the pollen grain over time, from its formation as the microspore to the mature structure.
Zm00001d050219	GO:0072593	The chemical reactions and pathways involving a reactive oxygen species, any molecules or ions formed by the incomplete one-electron reduction of oxygen. They contribute to the microbicidal activity of phagocytes, regulation of signal transduction and gene expression, and the oxidative damage to biopolymers.
Zm00001d050943	GO:0005515	Interacting selectively and non-covalently with any protein or protein complex (a complex of two or more proteins that may include other nonprotein molecules).
Zm00001d051951	GO:0000166	Interacting selectively and non-covalently with a nucleotide, any compound consisting of a nucleoside that is esterified with (ortho)phosphate or an oligophosphate at any hydroxyl group on the ribose or deoxyribose.
Zm00001d051951	GO:0005524	Interacting selectively and non-covalently with ATP, adenosine 5'-triphosphate, a universally important coenzyme and enzyme regulator.
Zm00001d051951	GO:0016301	Catalysis of the transfer of a phosphate group, usually from ATP, to a substrate molecule.
Zm00001d051951	GO:0016310	The process of introducing a phosphate group into a molecule, usually with the formation of a phosphoric ester, a phosphoric anhydride or a phosphoric amide.
Zm00001d051998	GO:0005794	A membrane-bound cytoplasmic organelle of the endomembrane system that further processes the core oligosaccharides (e.g. N-glycans) added to proteins in the endoplasmic reticulum and packages them into membrane-bound vesicles. The Golgi apparatus operates at the intersection of the secretory, lysosomal, and endocytic pathways.
Zm00001d051998	GO:0006886	The directed movement of proteins in a cell, including the movement of proteins between specific compartments or structures within a cell, such as organelles of a eukaryotic cell.
Zm00001d051998	GO:0006896	The directed movement of substances from the Golgi to the vacuole.
Zm00001d051998	GO:0006898	An endocytosis process in which cell surface receptors ensure specificity of transport. A specific receptor on the cell surface binds tightly to the extracellular macromolecule (the ligand) that it recognizes; the plasma-membrane region containing the receptor-ligand complex then undergoes endocytosis, forming a transport vesicle containing the receptor-ligand complex and excluding most other pla…
Zm00001d051998	GO:0009987	Any process that is carried out at the cellular level, but not necessarily restricted to a single cell. For example, cell communication occurs among more than one cell, but occurs at the cellular level.
Zm00001d051998	GO:0015031	The directed movement of proteins into, out of or within a cell, or between cells, by means of some agent such as a transporter or pore.
Zm00001d051998	GO:0016020	A lipid bilayer along with all the proteins and protein complexes embedded in it an attached to it.
Zm00001d051998	GO:0016192	A cellular transport process in which transported substances are moved in membrane-bounded vesicles; transported substances are enclosed in the vesicle lumen or located in the vesicle membrane. The process begins with a step that directs a substance to the forming vesicle, and includes vesicle budding and coating. Vesicles are then targeted to, and fuse with, an acceptor membrane.
Zm00001d051998	GO:0030117	Any of several different proteinaceous coats that can associate with membranes. Membrane coats include those formed by clathrin plus an adaptor complex, the COPI and COPII complexes, and possibly others. They are found associated with membranes on many vesicles as well as other membrane features such as pits and perhaps tubules.
Zm00001d051998	GO:0030121	A heterotetrameric AP-type membrane coat adaptor complex that consists of beta1, gamma, mu1 and sigma1 subunits and links clathrin to the membrane surface of a vesicle; vesicles with AP-1-containing coats are normally found primarily in the trans-Golgi network. In at least humans, the AP-1 complex can be heterogeneric due to the existence of multiple subunit isoforms encoded by different genes (g…
Zm00001d051998	GO:0031410	A vesicle found in the cytoplasm of a cell.
Zm00001d051998	GO:0035615	Bringing together a cargo protein with clathrin, responsible for the formation of endocytic vesicles.
Zm00001d051998	GO:0051179	Any process in which a cell, a substance, or a cellular entity, such as a protein complex or organelle, is transported, tethered to or otherwise maintained in a specific location. In the case of substances, localization may also be achieved via selective degradation.
Zm00001d051998	GO:0140312	Binding directly to the structural scaffolding elements of a vesicle coat (such as clathrin or COPII), and bridging the membrane, cargo receptor, and membrane deformation machinery.
Zm00001d052945	GO:0000172	A ribonucleoprotein complex that contains an RNA molecule of the snoRNA family, and cleaves the rRNA precursor as part of rRNA transcript processing. It also has other roles: In S. cerevisiae it is involved in cell cycle-regulated degradation of daughter cell-specific mRNAs, while in mammalian cells it also enters the mitochondria and processes RNAs to create RNA primers for DNA replication.
Zm00001d052945	GO:0001682	Generation of the mature 5'-end of the tRNA, usually via an endonucleolytic cleavage by RNase P.
Zm00001d052945	GO:0004526	Catalysis of the endonucleolytic cleavage of RNA, removing 5' extra nucleotides from tRNA precursor.
Zm00001d052945	GO:0005634	A membrane-bounded organelle of eukaryotic cells in which chromosomes are housed and replicated. In most cells, the nucleus contains all of the cell's chromosomes except the organellar chromosomes, and is the site of RNA synthesis and processing. In some species, or in specialized cell types, RNA metabolism or DNA replication may be absent.
Zm00001d052945	GO:0005655	A ribonuclease P complex located in the nucleolus of a eukaryotic cell, where it catalyzes the 5' endonucleolytic cleavage of precursor tRNAs to yield mature tRNAs. Eukaryotic nucleolar ribonuclease P complexes generally contain a single RNA molecule that is necessary but not sufficient for catalysis, and several protein molecules.
Zm00001d052945	GO:0006364	Any process involved in the conversion of a primary ribosomal RNA (rRNA) transcript into one or more mature rRNA molecules.
Zm00001d052945	GO:0008033	The process in which a pre-tRNA molecule is converted to a mature tRNA, ready for addition of an aminoacyl group.
Zm00001d052945	GO:0016787	Catalysis of the hydrolysis of various bonds, e.g. C-O, C-N, C-C, phosphoric anhydride bonds, etc. Hydrolase is the systematic name for any enzyme of EC class 3.
Zm00001d052945	GO:0030677	A ribonucleoprotein complex that catalyzes cleavage of the leader sequence of precursor tRNAs (pre-tRNAs), generating the mature 5' end of tRNAs.
Zm00001d052945	GO:0033204	Interacting selectively and non-covalently with the RNA subunit of ribonuclease P.
Zm00001d052945	GO:0090501	The RNA metabolic process in which the phosphodiester bonds between ribonucleotides are cleaved by hydrolysis.
Zm00001d052945	GO:0090502	The chemical reactions and pathways involving the hydrolysis of internal 3',5'-phosphodiester bonds in one or two strands of ribonucleotides.
Zm00001d053706	GO:0000166	Interacting selectively and non-covalently with a nucleotide, any compound consisting of a nucleoside that is esterified with (ortho)phosphate or an oligophosphate at any hydroxyl group on the ribose or deoxyribose.
Zm00001d053706	GO:0005524	Interacting selectively and non-covalently with ATP, adenosine 5'-triphosphate, a universally important coenzyme and enzyme regulator.
Zm00001d053706	GO:0005887	The component of the plasma membrane consisting of the gene products and protein complexes having at least some part of their peptide sequence embedded in the hydrophobic region of the membrane.
Zm00001d053706	GO:0016020	A lipid bilayer along with all the proteins and protein complexes embedded in it an attached to it.
Zm00001d053706	GO:0016021	The component of a membrane consisting of the gene products and protein complexes having at least some part of their peptide sequence embedded in the hydrophobic region of the membrane.
Zm00001d053706	GO:0016887	A molecular function characterized by the use of ATP hydrolysis as an energy source, for example to catalyze a reaction or drive transport against a concentration gradient.
Zm00001d053706	GO:0042626	Primary active transporter of a solute across a membrane, via the reaction: ATP + H2O = ADP + phosphate, to directly drive the transport of a substance across a membrane. The transport protein may be transiently phosphorylated (P-type transporters), or not (ABC-type transporters and other families of transporters). Primary active transport occurs up the solute's concentration gradient and is driv…
Zm00001d053706	GO:0055085	The process in which a solute is transported across a lipid bilayer, from one side of a membrane to the other.
Zm00001d053706	GO:0140359	Primary active transporter characterized by two nucleotide-binding domains and two transmembrane domains. Uses the energy generated from ATP hydrolysis to drive the transport of a substance across a membrane.
Zm00001d053989	GO:0016567	The process in which one or more ubiquitin groups are added to a protein.
Zm00001d053989	GO:0044238	The chemical reactions and pathways involving those compounds which are formed as a part of the normal anabolic and catabolic processes. These processes take place in most, if not all, cells of the organism.
Zm00001d053989	GO:0044260	The chemical reactions and pathways involving macromolecules, any molecule of high relative molecular mass, the structure of which essentially comprises the multiple repetition of units derived, actually or conceptually, from molecules of low relative molecular mass, as carried out by individual cells.
Zm00001d053989	GO:0046872	Interacting selectively and non-covalently with any metal ion.
Zm00001d053989	GO:0061630	Catalysis of the transfer of ubiquitin to a substrate protein via the reaction X-ubiquitin + S -> X + S-ubiquitin, where X is either an E2 or E3 enzyme, the X-ubiquitin linkage is a thioester bond, and the S-ubiquitin linkage is an amide bond: an isopeptide bond between the C-terminal glycine of ubiquitin and the epsilon-amino group of lysine residues in the substrate or, in the linear extension …

## Sheet: Table S4
Table S4. Similarity and heterozygosity information of 600 CMLs with 2 replications.
OFFICIAL_CML_NAME	CML_ID	Similarity rate (%)	Heterozygosity rate (%)
			Replication 1	Replication 2
CML1	CML1A	99.2537	7.91367	7.0922
CML2	CML2A	100	0	0
CML3	CML3A	100	1.98675	1.33333
CML4	CML4A	100	0.840336	0.662252
CML5	CML5A	99.1525	1.69492	0.666667
CML6	CML6A	100	0	0.666667
CML7	CML7A	100	0.714286	1.43885
CML8	CML8A	99.2701	1.38889	2.11268
CML9	CML9A	97.619	8.88889	8.20896
CML10	CML10A	100	0	0
CML11	CML11A	100	0.666667	0.666667
CML12	CML12A	100	0.689655	2.02703
CML13	CML13A	99.2188	8.82353	2.85714
CML14	CML14A	99.2424	0	1.3245
CML15	CML15A	100	0	0.680272
CML16	CML16A	100	2.73973	4.69799
CML17	CML17A	97.9167	3.37838	1.35135
CML18	CML18A	98.5075	12.2302	7.74648
CML19	CML19A	100	1.36986	1.36054
CML20	CML20A	98.3051	18.1102	15.2
CML21	CML21A	100	0	0
CML22	CML22B	100	0	1.33333
CML23	CML23B	100	3.57143	3.62319
CML24	CML24B	100	0.671141	1.33333
CML25	CML25B	99.3289	2.68456	4.63576
CML26	CML26B	100	3.42466	4.05405
CML27	CML27B	100	4.1958	2.72109
CML28	CML28B	100	6.29371	8.05369
CML29	CML29B	100	0	0
CML30	CML30B	100	2.73973	3.4188
CML31	CML31B	99.3151	4.10959	4.72973
CML32	CML32A	100	2.02703	2.05479
CML33	CML33A	100	2.05479	2.73973
CML34	CML34A	100	1.3245	0.675676
CML35	CML35A	100	0.666667	0.671141
CML36	CML36B	98.5401	6.12245	4.25532
CML37	CML37B	99.2593	3.5461	2.8777
CML38	CML38B	98.5915	3.40136	2.77778
CML39	CML39B	100	0	0
CML40	CML40B	99.3289	0	0.671141
CML41	CML41B	100	0.666667	0
CML42	CML42B	100	0	0
CML43	CML43B	99.2958	0	1.37931
CML44	CML44B	97.9866	2	0
CML45	CML45B	100	0.8	0.806452
CML46	CML46B	100	1.37931	1.98675
CML47	CML47B	99.3103	1.35135	0
CML48	CML48A	97.8261	2.7972	4.16667
CML49	CML49A	100	1.35135	2.32558
CML50	CML50B	100	1.36986	2.75862
CML51	CML51B	87.218	14.4928	7.53425
CML52	CML52B	100	2.77778	2.17391
CML53	CML53B	100	2.06897	1.40845
CML54	CML54A	99.3243	0.671141	0
CML55	CML55A	99.2063	6.33803	5.55556
CML56	CML56A	99.2366	3.59712	5.22388
CML57	CML57A	100	0	0
CML58	CML58A	100	0.662252	0
CML59	CML59B	100	2.08333	2.05479
CML60	CML60B	99.3197	0.671141	2.68456
CML61	CML61A	100	4.13793	3.47222
CML62	CML62A	100	0	0
CML63	CML63A	100	0.666667	0.662252
CML64	CML64A	100	0	0
CML65	CML65A	99.2308	5.14706	7.24638
CML66	CML66B	99.3103	2.04082	2.04082
CML67	CML67B	97.931	1.36986	0.684932
CML68	CML68B	100	2.83688	2.73973
CML69	CML69A	96.4286	4.10959	3.52113
CML70	CML70B	99.2908	2.08333	3.44828
CML71	CML71B	100	0.666667	0.666667
CML72	CML72B	100	0.675676	1.3245
CML73	CML73B	100	0	0
CML74	CML74B	100	0.684932	0.694444
CML75	CML75B	100	0.680272	1.35135
CML76	CML76A	57.5	7.14286	3.44828
CML77	CML77A	98.4	12.5926	10.687
CML78	CML78A	99.3197	0.680272	0
CML79	CML79A	97.7273	7.91367	9.35252
CML80	CML80A	51.7986	3.47222	1.36986
CML81	CML81A	96.9466	4.47761	5.71429
CML82	CML82A	62.3077	3.0303	0.671141
CML83	CML83A	62.5	1.35135	2.02703
CML84	CML84A	100	22.1311	16.8142
CML85	CML85B	99.2593	5.03597	5.71429
CML86	CML86B	97.7273	4.02685	3.00752
CML87	CML87B	98.1651	14.6341	6.77966
CML88	CML88B	97.9592	5.71429	6.25
CML89	CML89B	100	2.85714	0.70922
CML90	CML90B	98.0198	20.9677	17.1171
CML91	CML91B	95.4955	9.09091	8.66142
CML92	CML92B	99.3243	0.666667	1.35135
CML93	CML93B	100	0.675676	0.675676
CML94	CML94B	100	2.64901	1.36054
CML95	CML95B	92.3077	10.687	16.7939
CML96	CML96B	56.2044	1.36054	6.33803
CML97	CML97B	100	2.7972	5
CML98	CML98B	98.9691	24.1667	9.90099
CML99	CML99B	100	0.662252	0.657895
CML100	CML100A	54.1353	5	0
CML101	CML101A	61.1111	0	4.05405
CML102	CML102A	97.2973	0	4.22535
CML103	CML103A	100	11.3636	7.87402
CML104	CML104A	100	11.3636	12.6866
CML105	CML105A	99.1935	8.88889	9.84848
CML106	CML106A	100	0.675676	0.675676
CML107	CML107A	56.5574	2.75862	12.5984
CML108	CML108A	100	5.44218	3.52113
CML109	CML109A	99.2308	0	1.50376
CML110	CML110A	100	2.05479	2.64901
CML111	CML111A	46.8254	15.9091	2.05479
CML112	CML112A	54.5455	2.73973	0.671141
CML113	CML113A	54.4828	0.671141	3.37838
CML114	CML114B	100	0.671141	1.33333
CML115	CML115B	100	2.73973	3.44828
CML116	CML116B	62.7737	4.25532	1.35135
CML117	CML117A	100	0	0
CML118	CML118B	100	1.35135	1.33333
CML119	CML119B	99.3151	0.684932	0
CML120	CML120B	100	1.35135	0.666667
CML121	CML121A	100	0	0
CML122	CML122A	100	0.662252	0.662252
CML123	CML123A	99.3289	1.3245	0.671141
CML124	CML124A	100	1.35135	1.34228
CML125	CML125A	100	0	0
CML126	CML126A	98.5401	2.7972	4.92958
CML127	CML127A	100	0.684932	2.66667
CML128	CML128B	99.2701	4.28571	5.59441
CML129	CML129A	100	0	0
CML130	CML130A	100	1.35135	1.33333
CML131	CML131B	100	1.33333	0.666667
CML132	CML132A	100	3.37838	0.684932
CML133	CML133A	100	0	0
CML134	CML134B	100	0	0
CML135	CML135A	100	1.31579	1.3245
CML136	CML136A	100	0	0
CML137	CML137A	100	0	0
CML138	CML138B	100	0	0
CML139	CML139B	100	0.675676	0
CML140	CML140A	100	1.36986	1.33333
CML141	CML141A	100	0	0
CML142	CML142A	100	0	0
CML143	CML143A	100	0.684932	0.675676
CML144	CML144A	100	0.666667	0.657895
CML145	CML145A	100	0	0.657895
CML146	CML146A	100	0	0
CML147	CML147A	99.2366	2.27273	1.33333
CML148	CML148B	99.3333	1.33333	1.3245
CML149	CML149A	100	0.671141	0.680272
CML150	CML150A	100	0.666667	0.657895
CML151	CML151A	97.6	0.793651	13.3803
CML152	CML152A	100	0	0
CML153	CML153A	100	1.33333	0.666667
CML154	CML154A	99.3007	1.38889	2.75862
CML155	CML155A	100	0	0
CML156	CML156A	100	0	0
CML157	CML157A	100	0.662252	0.662252
CML158	CML158A	100	0.675676	0
CML159	CML159A	100	0	0
CML160	CML160A	100	0	0
CML161	CML161B	99.3289	0.671141	0
CML162	CML162B	100	0	0.699301
CML163	CML163B	100	0	0
CML164	CML164B	100	0	0
CML165	CML165A	100	0	0.657895
CML166	CML166A	100	0	0
CML167	CML167B	100	0.666667	0.666667
CML168	CML168A	100	0	0
CML169	CML169A	100	2.14286	2.4
CML170	CML170A	100	2.05479	1.36054
CML171	CML171B	100	0	0
CML172	CML172B	99.3333	0	0.666667
CML173	CML173A	100	0	0
CML174	CML174A	100	0	0
CML175	CML175A	100	0	0
CML176	CML176B	100	0	0
CML177	CML177A	100	0	0
CML178	CML178A	100	0	0
CML179	CML179A	97.5309	6.66667	22.6804
CML180	CML180A	97.7444	1.37931	0.714286
CML181	CML181A	100	2.01342	0.704225
CML182	CML182A	100	0	0.666667
CML183	CML183A	100	1.33333	0
CML184	CML184A	99.3007	1.35135	0.694444
CML185	CML185A	100	1.98675	1.98675
CML186	CML186B	100	0	0
CML187	CML187B	100	0	0
CML188	CML188B	100	6.81818	5.51724
CML189	CML189A	100	0	0
CML190	CML190A	100	0.666667	0.657895
CML191	CML191A	100	0.694444	2.75862
CML192	CML192A	100	0.675676	0.680272
CML193	CML193A	100	3.67647	3.78788
CML194	CML194A	100	0.694444	2.01342
CML195	CML195A	97.7273	4.44444	6.94444
CML196	CML196A	90.8163	15.3846	22.0339
CML197	CML197A	100	0.662252	0.666667
CML198	CML198A	100	13.4752	8.95522
CML199	CML199A	100	0.675676	1.3245
CML200	CML200A	100	1.98675	1.35135
CML201	CML201A	100	0.666667	0.666667
CML202	CML202B	100	0.657895	0.657895
CML203	CML203A	100	3.5461	7.04225
CML204	CML204B	100	0	0
CML205	CML205A	100	10.0775	13.4328
CML206	CML206A	100	1.5873	2.85714
CML207	CML207A	99.3289	1.3245	0
CML208	CML208A	93.75	0	6.12245
CML209	CML209A	98.0198	15.5172	6.42202
CML210	CML210B	95.3488	10.219	1.42857
CML211	CML211A	100	0	0
CML212	CML212B	99.3056	4.16667	4
CML213	CML213B	95.935	10.5263	3.00752
CML214	CML214A	100	0	0
CML215	CML215A	100	3.33333	2.02703
CML216	CML216A	100	0	0
CML217	CML217A	100	1.36986	2.04082
CML218	CML218B	100	0.714286	0.729927
CML219	CML219B	99.2908	2.0979	5.40541
CML220	CML220B	99.1736	10.8527	10.3704
CML221	CML221B	100	17.5	18.75
CML222	CML222B	97.3913	15.8333	12.8571
CML223	CML223B	97.7099	8.82353	7.85714
CML224	CML224B	100	3.59712	4.28571
CML225	CML225B	100	3.42466	2.06897
CML226	CML226B	100	4.25532	4.22535
CML227	CML227B	100	0	0.666667
CML228	CML228B	100	4.22535	5.55556
CML229	CML229B	100	12.2137	13.6
CML230	CML230A	99.2701	5.55556	5.6338
CML231	CML231A	100	0	0
CML232	CML232A	100	2.01342	1.37931
CML233	CML233A	98.6207	2.01342	2.73973
CML234	CML234A	100	4.05405	2.7027
CML235	CML235A	98.6207	2.7027	4.05405
CML236	CML236B	97.7778	7.74648	7.0922
CML237	CML237B	100	0	0
CML238	CML238B	99.2424	10.274	10.3704
CML239	CML239A	100	0.657895	0
CML240	CML240A	53.4483	5.78512	0.694444
CML241	CML241A	99.3151	1.36054	0
CML242	CML242A	100	0.694444	1.36986
CML243	CML243A	100	2.02703	0.675676
CML244	CML244A	99.2248	6.76692	7.0922
CML245	CML245A	100	0	0
CML246	CML246B	100	2.68456	1.36054
CML247	CML247A	100	0.657895	0.662252
CML248	CML248A	99.3243	2.7027	5.26316
CML249	CML249A	99.3151	5.36913	4.02685
CML250	CML250A	98.6301	2.04082	0.675676
CML251	CML251A	95.7143	0.666667	5.67376
CML252	CML252A	100	0.662252	0.671141
CML253	CML253A	100	0	0.657895
CML254	CML254A	100	0.657895	0
CML255	CML255A	100	0	0
CML256	CML256A	100	0.662252	0.662252
CML257	CML257A	99.3056	1.36986	2.7027
CML258	CML258A	100	0	0
CML259	CML259A	98.6207	0	3.97351
CML260	CML260A	100	0	0.662252
CML261	CML261A	100	0.657895	0
CML262	CML262A	100	0	0
CML263	CML263A	100	0	0.684932
CML264	CML264A	100	1.34228	1.3245
CML265	CML265A	100	0.662252	0
CML266	CML266A	100	0	0
CML267	CML267A	100	1.36986	1.36054
CML268	CML268B	100	0.680272	1.98675
CML269	CML269B	100	2	2.02703
CML270	CML270A	100	0	0
CML271	CML271A	100	1.33333	1.33333
CML272	CML272A	100	0	0
CML273	CML273B	100	4.41176	6.56934
CML274	CML274B	100	0.666667	0
CML275	CML275B	100	0	0
CML276	CML276B	97.619	2.38095	0.657895
CML277	CML277B	100	0	0
CML278	CML278B	100	0.662252	0.657895
CML279	CML279B	100	0	0
CML280	CML280B	100	0	0
CML281	CML281B	100	0	0.671141
CML282	CML282A	100	0	0.666667
CML283	CML283A	100	0	0
CML284	CML284A	100	0	0
CML285	CML285A	100	0	0.689655
CML286	CML286A	100	0.680272	0.675676
CML287	CML287A	100	1.3245	0.680272
CML288	CML288A	100	0	0
CML289	CML289A	99.3333	0	0.666667
CML290	CML290A	100	1.36054	1.35135
CML291	CML291A	100	3.37838	3.3557
CML292	CML292A	99.3056	0.680272	1.36054
CML293	CML293A	100	0	0
CML294	CML294B	100	9.09091	12.6866
CML295	CML295B	100	0	0.675676
CML296	CML296B	99.3197	0	0.666667
CML297	CML297B	100	0.671141	0.714286
CML298	CML298B	100	0.671141	0.684932
CML299	CML299B	100	0	0
CML300	CML300B	100	0	0
CML301	CML301B	99.2908	8.96552	7.04225
CML302	CML302B	99	33.0709	12.963
CML303	CML303B	100	0.671141	0.671141
CML304	CML304B	99.3289	1.33333	0.666667
CML305	CML305B	100	0	0
CML306	CML306B	100	1.98675	1.36054
CML307	CML307B	99.3243	1.33333	1.33333
CML308	CML308B	100	0.689655	2.66667
CML309	CML309B	100	6.12245	3.42466
CML310	CML310B	97.6923	0.666667	3.05344
CML311	CML311A	99.3377	0	0
CML312	CML312A	100	0	0
CML313	CML313A	100	1.37931	2.75862
CML314	CML314B	98.3051	14.6154	11.7647
CML315	CML315A	99.3289	1.3245	0
CML316	CML316A	100	0	0.70922
CML317	CML317A	100	0	0
CML318	CML318B	100	0	0
CML319	CML319B	100	1.37931	2.05479
CML320	CML320A	100	0	1.35135
CML321	CML321B	100	0	0.671141
CML322	CML322B	100	0	0
CML323	CML323B	100	0	0
CML324	CML324B	100	1.3986	1.33333
CML325	CML325A	99.3103	0.666667	0.684932
CML326	CML326A	100	1.36054	2
CML327	CML327A	100	2.3622	4.51128
CML328	CML328B	100	2.04082	1.36054
CML329	CML329A	100	0.671141	0
CML330	CML330B	99.3289	1.34228	1.3245
CML331	CML331B	100	1.33333	1.38889
CML332	CML332B	100	0.666667	0
CML333	CML333B	100	1.34228	0
CML334	CML334B	99.3103	2.01342	0
CML335	CML335A	100	1.98675	1.97368
CML336	CML336A	100	0.680272	1.31579
CML337	CML337A	100	0	0
CML338	CML338B	100	1.34228	1.33333
CML339	CML339B	100	0	0.671141
CML340	CML340B	100	0	0
CML341	CML341B	100	2.0979	2.75862
CML342	CML342B	100	0	0
CML343	CML343B	100	0	0
CML344	CML344A	100	0	0.662252
CML345	CML345B	100	0.675676	0
CML346	CML346B	100	0	0
CML347	CML347A	100	0	0
CML348	CML348A	100	0.671141	0.662252
CML349	CML349A	99.2754	7.53425	3.52113
CML350	CML350A	98.6395	0	0.666667
CML351	CML351A	99.3103	0.684932	0
CML352	CML352A	99.2248	1.48148	0.724638
CML353	CML353A	100	0	0
CML354	CML354A	100	1.36986	1.34228
CML355	CML355B	100	0.680272	0.680272
CML356	CML356B	100	2.64901	1.35135
CML357	CML357B	97.8873	2.0979	1.33333
CML358	CML358B	100	1.3245	0.662252
CML359	CML359B	100	4.10959	2.7972
CML360	CML360A	100	0	2.64901
CML361	CML361A	100	0	0.680272
CML362	CML362B	100	0.662252	0
CML363	CML363B	98.6577	2.64901	0
CML364	CML364B	100	0	0
CML365	CML365B	97.8495	1.78571	12.2951
CML366	CML366B	99.2754	5.71429	5.71429
CML367	CML367B	100	0	0
CML368	CML368A	100	0	0
CML369	CML369B	100	0	0
CML370	CML370B	100	0	0
CML371	CML371B	98.6207	0	1.36054
CML372	CML372A	100	0	2.02703
CML373	CML373B	100	0.666667	0
CML374	CML374B	100	0.666667	0
CML375	CML375A	96.9466	3.52113	1.45985
CML376	CML376B	100	0	0
CML377	CML377B	100	0	0
CML378	CML378B	99.3333	0.662252	0
CML379	CML379A	100	0.680272	0
CML380	CML380A	97.3684	0.662252	0
CML381	CML381A	100	0	0
CML382	CML382A	100	0.671141	1.33333
CML383	CML383B	100	0	0
CML384	CML384B	100	0	0
CML385	CML385B	100	0.666667	0
CML386	CML386A	100	0	0
CML387	CML387A	100	0	0
CML388	CML388A	100	0	0
CML389	CML389A	100	0	0
CML390	CML390A	100	0.657895	0.657895
CML391	CML391A	100	0.680272	0.675676
CML392	CML392A	100	0.662252	0
CML393	CML393A	100	0	0
CML394	CML394B	100	0	0
CML395	CML395B	100	0	0
CML396	CML396A	99.3377	0.662252	0
CML397	CML397A	100	0	0.666667
CML398	CML398A	99.3421	0.657895	0
CML399	CML399A	100	0	0
CML400	CML400A	100	0	0
CML401	CML401A	100	0	0
CML402	CML402B	100	0	0
CML403	CML403A	100	0.662252	0
CML404	CML404B	100	0	0
CML405	CML405B	100	0.671141	1.33333
CML406	CML406A	99.3377	0.657895	0
CML407	CML407A	100	0	0
CML408	CML408A	100	0	0
CML409	CML409A	99.3289	0.662252	1.33333
CML410	CML410B	100	0	0
CML411	CML411A	100	0.680272	0
CML412	CML412B	100	4.16667	3.52113
CML413	CML413B	100	0	0
CML414	CML414B	100	0	0
CML415	CML415A	100	0	0
CML416	CML416A	100	0	0
CML417	CML417A	100	0	0
CML418	CML418B	83.3333	0	0
CML419	CML419B	100	0.666667	0.666667
CML420	CML420A	97.8723	0.689655	4.82759
CML421	CML421B	100	0	0
CML422	CML422B	100	0	0
CML423	CML423A	100	0.699301	3.73134
CML424	CML424B	100	1.37931	2.05479
CML425	CML425B	99.3056	0	0.675676
CML426	CML426B	100	0	0
CML427	CML427B	98.5401	7.69231	9.65517
CML428	CML428B	95.7265	18.3206	16
CML429	CML429B	99.3333	0.662252	0.662252
CML430	CML430B	100	0.666667	0.680272
CML431	CML431B	100	0	0
CML432	CML432B	100	0	0
CML433	CML433B	100	0	0
CML434	CML434B	99.3151	1.33333	1.35135
CML435	CML435B	99.3333	0.666667	1.3245
CML436	CML436B	100	0.680272	0.680272
CML437	CML437A	94.7368	16.7939	14.8438
CML438	CML438A	100	2.64901	2.68456
CML439	CML439B	100	0	0
CML440	CML440A	97.2414	2.04082	5.40541
CML441	CML441B	100	0.662252	0.666667
CML442	CML442A	100	3.52113	5.59441
CML443	CML443A	100	0.671141	0.671141
CML444	CML444B	100	0.671141	1.33333
CML445	CML445A	100	0.671141	0.671141
CML446	CML446A	99.2188	21.374	25.1799
CML447	CML447A	100	0	0
CML448	CML448A	100	0	0
CML449	CML449B	100	1.35135	0
CML450	CML450A	100	0.689655	2.04082
CML451	CML451B	100	0	0
CML452	CML452B	98.9011	7.21649	0
CML453	CML453A	100	0	0
CML454	CML454B	100	0	0
CML455	CML455A	99.3289	1.33333	0.666667
CML456	CML456B	100	0	0
CML457	CML457A	100	0.662252	0.662252
CML458	CML458B	100	0	0.657895
CML459	CML459B	99.3243	2.01342	0.675676
CML460	CML460A	100	1.33333	0.675676
CML461	CML461A	100	0	0.657895
CML462	CML462B	100	0	0
CML463	CML463A	100	0.666667	0.671141
CML464	CML464A	100	0	0
CML465	CML465B	100	0	0.680272
CML466	CML466A	100	0	0
CML467	CML467A	98.4127	8.27068	7.35294
CML468	CML468A	100	0	0
CML469	CML469B	100	0	0
CML470	CML470B	99.3056	2.02703	2.75862
CML471	CML471B	100	0	0.657895
CML472	CML472B	100	3.47222	3.40136
CML473	CML473B	94.2149	15.7895	10.7692
CML474	CML474A	90.6542	11.215	1.3245
CML475	CML475A	100	21.875	22.0588
CML476	CML476A	100	0	0
CML477	CML477B	100	0	0
CML478	CML478A	100	0	0
CML479	CML479A	100	0	0
CML480	CML480B	100	0	0
CML481	CML481B	100	0	0
CML482	CML482A	100	0	0
CML483	CML483B	100	0	0
CML484	CML484A	100	0.657895	0
CML485	CML485A	99.3289	0	0.666667
CML486	CML486A	99.3289	0.671141	1.33333
CML487	CML487B	94.0741	6.61765	0
CML488	CML488B	100	2.66667	0
CML489	CML489B	100	0	0.666667
CML490	CML490A	100	0.657895	0.657895
CML491	CML491A	100	0	0
CML492	CML492A	100	0	0
CML493	CML493A	100	1.36986	1.36986
CML494	CML494B	100	0	0
CML495	CML495A	100	0	0
CML496	CML496A	99.3377	0	0.662252
CML497	CML497B	100	0	0
CML498	CML498A	100	0	0
CML499	CML499B	100	2.01342	2.66667
CML500	CML500A	100	0	0
CML501	CML501B	100	0.680272	0.666667
CML502	CML502A	100	0	0
CML503	CML503A	100	1.36986	1.36986
CML504	CML504B	100	0	0
CML505	CML505A	100	4.92958	3.62319
CML506	CML506B	100	4.22535	2.85714
CML507	CML507B	100	1.31579	0.671141
CML508	CML508A	100	0	0
CML509	CML509A	100	0	0
CML510	CML510A	99.3197	0	2
CML511	CML511B	100	0	0
CML512	CML512A	100	3.78788	4.58015
CML513	CML513B	100	0.662252	0
CML514	CML514B	100	0.689655	1.34228
CML515	CML515A	98.1651	14.5161	19.5122
CML516	CML516A	100	2.85714	2.05479
CML517	CML517A	99.1803	13.5338	11.6279
CML518	CML518B	96.8504	2.17391	6.71642
CML519	CML519B	94.9495	14.1509	5.10949
CML520	CML520A	100	17.4825	13.1783
CML521	CML521B	93.4426	5.71429	8.39695
CML522	CML522B	98.3051	7.63359	2.96296
CML523	CML523A	92.9412	41.8182	28.5714
CML524	CML524A	99.3289	0	0
CML525	CML525A	100	2.02703	2.68456
CML526	CML526B	97.1223	4.22535	3.47222
CML527	CML527B	100	7.69231	9.09091
CML528	CML528A	100	0	0
CML529	CML529A	100	0.671141	0
CML530	CML530B	100	0	0
CML531	CML531A	100	0.662252	0
CML532	CML532A	99.3056	0	0.694444
CML533	CML533A	100	0.657895	0
CML534	CML534A	99.2958	2.08333	1.37931
CML535	CML535A	99.3243	1.35135	2
CML536	CML536A	100	0	0
CML537	CML537A	99.2188	0	0.78125
CML538	CML538A	100	2.66667	2.01342
CML539	CML539A	98.6395	2.02703	0
CML540	CML540A	100	3	1.86916
CML541	CML541B	100	0	0
CML542	CML542A	100	0.666667	0
CML544	CML544B	100	0	0.666667
CML545	CML545A	100	0.666667	0.662252
CML546	CML546B	100	0	0
CML547	CML547B	100	2.83688	4.86111
CML548	CML548A	99.0741	4.86111	7.82609
CML549	CML549A	100	0.666667	0
CML550	CML550B	100	2.68456	2.02703
CML551	CML551B	100	2.02703	0.684932
CML552	CML552A	100	0	0
CML553	CML553A	100	3.31126	3.31126
CML554	CML554A	98.6755	1.3245	0
CML555	CML555A	100	0	0
CML556	CML556A	100	0.662252	0
CML557	CML557A	100	0	0
CML558	CML558B	100	0	0
CML559	CML559A	98.3607	6.97674	5.22388
CML560	CML560A	100	1.36054	0.680272
CML561	CML561B	100	1.31579	0.662252
CML562	CML562A	100	3.3557	4
CML563	CML563A	100	0	0
CML564	CML564B	100	0	0
CML565	CML565A	99.3377	0	0
CML566	CML566B	100	0	0
CML567	CML567A	100	0	0
CML568	CML568A	100	0	0
CML570	CML570B	98.6301	11.25	1.88679
CML571	CML571B	97.9798	1.8018	0
CML572	CML572A	100	8.73786	24.6032
CML573	CML573A	100	0	0
CML574	CML574B	100	0	0
CML575	CML575B	100	0	0
CML576	CML576B	98.5507	1.36986	1.41844
CML577	CML577B	100	0	0
CML578	CML578A	100	0	0
CML579	CML579A	100	0	0
CML580	CML580A	100	4.61538	4.51128
CML581	CML581B	100	0.666667	0.662252
CML582	CML582B	100	2.66667	4
CML583	CML583A	100	3.42466	2.12766
CML584	CML584A	100	0	0
CML586	CML586A	99.2908	5.47945	5.6338
CML587	CML587A	100	1.33333	1.3245
CML588	CML588A	100	0.662252	0.675676
CML589	CML589A	100	2	2.64901
CML590	CML590A	100	0	0
CML591	CML591B	100	0.657895	0.662252
CML592	CML592A	100	0.662252	0.662252
CML593	CML593B	100	0.657895	0
CML594	CML594A	100	2	0.689655
CML595	CML595A	100	0	0
CML596	CML596A	100	0	0
CML597	CML597A	100	0	0
CML598	CML598A	100	0	0
CML599	CML599A	100	0	0
CML600	CML600A	100	0	0
CML601	CML601A	100	0	0
CML602	CML602B	99.3377	0	0.662252
CML603	CML603A	100	0	0

## Sheet: Table S5
Table S5. The reference fingerprinting SNP dataset
OFFICIAL_CML_NAME	CML_ID	Heterozygosity (%)	Missing data (%)	Identity (%)	Adaptation	Geography	Grain Color	PZA00175_2	BDIBC024	BDIBC025	BDIBC050	PZA00495_5	PZA01885_2	PZA03409_1	PZA01427_1	PZA02462_1	PZA00214_1	PZA01462_1	PZA00084_2	PZA01533_2	PZA02260_2	PZA03645_1	BDIBC288	PZA00770_1	PZA01062_1	PZB01899_1	PHM5181_10	PZA01791_2	PZA01477_3	PZA01468_1	PZA02269_3	PZA00527_10	PZA01447_1	PZA02742_1	PHM597_18	PZA02174_2	PZA01715_2	opaque2-SNP1	PZA00866_2	PHM3309_8	lac1_3	PHM229_15	PHM4066_11	PZA00795_1	PZA02164_16	PZA00352_23	PHM3457_6	PZA00664_3	PZA03135_1
CML1	CML1A	0	4.57516	99.3671	Lowland Tropical	Lowland	W	TT	CC	TT	GG	GG	AA	CC	CC	AA	AA	TT	TT	AA	CC	TT	TT	GG	AA	AA	TT	TT	CC	AA	CC	CC	GG	GG	AA	TT	TT	TT	NN	AA	AA	GG	AA	GG	GG	GG	TT	GG	AA
CML2	CML2A	0	0	99.4083	Lowland Tropical	Lowland	W	TT	AA	TT	AA	GG	GG	CC	CC	AA	AA	CC	CC	AA	GG	CC	TT	GG	CC	AA	TT	TT	TT	GG	TT	TT	GG	CC	AA	TT	TT	TT	GG	GG	AA	GG	AA	GG	GG	AA	TT	GG	CC
CML3	CML3A	1.96078	0	99.4152	Lowland Tropical	Lowland	W	TT	AA	TT	AA	GG	GG	CC	CC	AA	TT	CC	CC	AA	GG	CC	TT	GC	CC	AA	TT	TT	TT	GG	TT	TT	GG	CC	AA	TT	TT	TT	GA	GG	AA	GG	AA	GG	GG	AA	TT	GG	CC
CML4	CML4A	0	0.653595	99.2857	Lowland Tropical	Lowland	W	TT	CC	TT	GG	GG	GG	AA	CC	CC	TT	TT	CC	AA	GG	TT	TT	CC	CC	GG	CC	CC	TT	GG	TT	TT	GG	GG	AA	GG	CC	TT	GG	AA	AA	GG	AA	GG	GG	GG	TT	GG	AA
CML5	CML5A	0.662252	1.30719	99.2701	Lowland Tropical	Lowland	W	TT	CC	TT	AA	GG	GG	AA	AA	AA	AA	CC	TT	GG	GG	TT	TT	GG	AA	AA	TT	CC	CC	GG	NN	TT	GG	CC	AA	TT	TT	TT	AA	AA	AA	AA	AA	GG	GG	GG	TT	AA	CC
CML6	CML6A	0.657895	0.653595	100	Lowland Tropical	Lowland	W	AA	CC	TT	GG	GG	GG	AA	AA	AA	TT	TT	CC	AA	CC	TC	TT	GG	AA	AA	CC	TT	TT	GG	TT	TT	GG	CC	AA	GG	CC	TT	GG	GG	AA	GG	AA	GG	AA	AA	TT	AA	CC
CML7	CML7A	1.37931	5.22876	100	Lowland Tropical	Lowland	W	AA	CC	TT	GG	GG	GG	AA	NN	AA	TT	TT	CC	AA	CC	CC	TT	GG	AA	AA	CC	TT	TT	GG	TT	TT	GG	CC	AA	GG	CC	TT	GG	GG	AA	AA	AA	GG	AA	AA	TT	AA	NN
CML8	CML8A	2.01342	2.61438	98.1481	Lowland Tropical	Lowland	W	AA	CC	TT	GG	GG	GG	AA	NN	AA	TT	TT	CC	AA	CC	CC	TT	GG	CC	AA	CC	TT	TT	GG	TT	TT	GG	CC	AA	GG	CC	TT	GG	GG	AA	AA	AA	GG	AA	AA	TT	AA	CC
CML9	CML9A	0	13.7255	96.7105	Lowland Tropical	Lowland	W	TT	NN	TT	GG	TT	GG	NN	CC	CC	AA	CC	TT	AA	CC	TT	GG	GG	CC	NN	TT	TT	TT	GG	TT	CC	GG	CC	AA	TT	TT	TT	NN	AA	AA	NN	AA	GG	GG	AA	TT	AA	AA
CML10	CML10A	0	0	99.4118	Lowland Tropical	Lowland	W	AA	CC	TT	GG	GG	AA	CC	CC	AA	AA	CC	CC	GG	GG	TT	TT	GG	CC	AA	CC	TT	TT	GG	TT	TT	AA	GG	GG	TT	CC	TT	AA	AA	AA	GG	AA	GG	GG	AA	AA	AA	CC
CML11	CML11A	0.653595	0	100	Lowland Tropical	Lowland	W	AA	CC	TT	GG	GG	AA	CC	CC	AA	AA	TT	CC	GG	GG	TT	TT	GG	CC	AA	CC	TT	TT	GG	TT	TT	AA	GG	GG	TT	CC	TT	AA	AA	AA	GG	AA	GG	GG	AA	AA	AA	CC
CML12	CML12A	0	1.30719	99.3939	Lowland Tropical	Lowland	W	AA	CC	TT	AA	GG	AA	AA	CC	AA	AA	CC	CC	AA	GG	TT	TT	GG	CC	AA	TT	TT	TT	AA	TT	CC	GG	CC	GG	TT	TT	TT	AA	AA	AA	GG	GG	GG	AA	GG	TT	AA	CC
CML13	CML13A	0	1.96078	98.7013	Lowland Tropical	Lowland	W	AA	AA	TT	AA	GG	GG	AA	AA	AA	TT	TT	CC	GG	GG	CC	GG	CC	CC	AA	TT	NN	TT	GG	TT	TT	AA	CC	GG	GG	CC	TT	AA	GG	AA	GG	AA	GG	AA	GG	TT	AA	CC
CML14	CML14A	0.653595	0	98.6928	Lowland Tropical	Lowland	W	TT	CC	TT	AA	GG	AA	CC	CC	AA	AA	CC	CC	AA	GG	CC	TT	GG	AA	GG	CC	TT	TT	AA	CC	TT	GG	GG	AA	GG	TT	TT	AA	GG	GG	AA	AA	AA	GG	GG	TT	GG	AA
CML15	CML15A	0.675676	3.26797	99.4012	Lowland Tropical	Lowland	W	TT	AA	TT	AA	GG	GG	AA	NN	AA	TT	CC	TT	AA	CC	TT	TT	GG	AA	AA	CC	CC	TT	AA	TT	TT	AA	CC	AA	TT	TT	TT	GG	GG	AA	AA	AA	NN	AA	AA	TT	AA	CC
CML16	CML16A	0	1.30719	99.4118	Lowland Tropical	Lowland	W	TT	AA	TT	AA	TT	GG	CC	CC	AA	TT	CC	TT	AA	GG	TT	TT	CC	AA	AA	TT	TT	TT	AA	TT	TT	AA	CC	AA	GG	TT	TT	AA	AA	AA	GG	AA	AA	GG	GG	TT	AA	AA
CML17	CML17A	0	1.30719	98.2143	Lowland Tropical	Lowland	W	AA	AA	TT	AA	GG	GG	CC	CC	AA	TT	TT	TT	GG	GG	TT	GG	CC	AA	AA	CC	CC	TT	GG	TT	TT	GG	CC	AA	TT	TT	TT	GG	AA	AA	GG	AA	GG	AA	GG	TT	AA	AA
CML18	CML18A	0.714286	8.49673	98.7578	Lowland Tropical	Lowland	Y	TT	CC	CC	GG	GG	GG	AA	AA	AA	AA	CC	TT	GG	CC	TT	GG	GG	NN	GG	CC	CC	CC	GG	TT	TT	NN	GC	AA	TT	TT	TT	GG	AA	AA	GG	AA	NN	NN	NN	TT	GG	AA
CML19	CML19A	1.3245	1.30719	100	Lowland Tropical	Lowland	Y	TT	AA	CC	NN	GG	GG	AA	AA	AA	AA	CC	TT	AA	CC	TT	TT	GG	AA	GG	CC	CC	TT	GG	TT	TT	GG	GC	AA	TT	TT	TT	GG	NN	AA	GG	AA	GG	GG	AA	TT	GG	AA
CML20	CML20A	0	18.9542	97.8873	Lowland Tropical	Lowland	Y	AA	CC	TT	NN	GG	AA	CC	AA	CC	TT	CC	TT	GG	NN	TT	TT	NN	AA	GG	CC	TT	TT	GG	CC	TT	AA	GG	GG	GG	TT	TT	NN	GG	GG	AA	AA	NN	AA	GG	TT	GG	AA
CML21	CML21A	0	1.30719	99.4118	Lowland Tropical	Lowland	Y	TT	CC	TT	GG	TT	AA	CC	AA	AA	AA	CC	TT	GG	GG	CC	GG	GG	CC	AA	CC	TT	TT	GG	TT	TT	GG	CC	GG	GG	TT	TT	GG	AA	AA	AA	AA	GG	GG	GG	TT	GG	AA
CML22	CML22B	1.31579	0.653595	100	Lowland Tropical	Lowland	W	AA	CC	TT	GG	TT	GG	AA	CC	AA	TT	CC	TT	AA	GG	CC	TT	GG	CC	GG	CC	TT	CC	GG	TT	TT	AA	CC	AA	TT	TT	TT	GG	AA	GG	GG	GA	AA	GG	GG	TT	GG	AA
CML23	CML23B	0	6.53595	100	Lowland Tropical	Lowland	W	AA	NN	CC	GG	GG	AA	AA	CC	AA	AA	CC	CC	AA	CC	TT	TT	GG	CC	AA	TT	TT	CC	GG	TT	TT	GG	GG	AA	TT	CC	TT	GG	AA	AA	AA	AA	GG	GG	GG	AA	AA	AA
CML24	CML24B	1.31579	0.653595	100	Lowland Tropical	Lowland	W	AA	AA	TT	GG	GG	AA	AA	CC	CC	AA	CC	TT	AA	CC	TT	TT	CC	CC	GG	TC	TT	CC	GG	TT	CC	AA	CC	GG	TT	TT	TT	GG	GG	AA	AA	AA	GG	GG	GG	TT	AA	CC
CML25	CML25B	0.653595	0	99.422	Lowland Tropical	Lowland	Y	AA	CC	TT	GG	GG	GG	CC	CC	AA	TT	CC	TT	GG	GG	CC	GG	GG	CC	GG	TT	TT	TT	GG	TT	CC	GG	GG	GG	GG	CC	TT	GG	GG	AA	AA	AA	AA	AA	AA	TT	GG	AA
CML26	CML26B	0	4.57516	100	Lowland Tropical	Lowland	Y	TT	CC	TT	GG	TT	GG	CC	AA	CC	TT	CC	TT	AA	CC	CC	TT	CC	AA	AA	CC	TT	CC	GG	NN	TT	GG	NN	AA	GG	TT	TT	AA	AA	AA	GG	AA	AA	AA	GG	AA	AA	AA
CML27	CML27B	0.666667	1.96078	100	Lowland Tropical	Lowland	Y	AA	CC	TT	AA	TT	GG	AA	CC	AA	AA	CC	CC	GG	GG	TT	TT	CC	AA	AA	TT	TT	CC	GG	TT	TT	GG	GG	AA	TT	CC	TT	AA	AA	GG	GG	AA	GG	GG	GG	NN	AA	AA
CML28	CML28B	0	5.22876	100	Lowland Tropical	Lowland	Y	AA	CC	TT	GG	TT	GG	CC	CC	AA	TT	CC	TT	AA	CC	TT	TT	GG	CC	GG	TT	CC	TT	GG	TT	CC	GG	GG	GG	TT	TT	TT	AA	AA	GG	GG	AA	GG	GG	AA	AA	AA	CC
CML29	CML29B	0	2.61438	100	Lowland Tropical	Lowland	Y	TT	CC	TT	AA	GG	AA	CC	CC	AA	TT	NN	CC	GG	CC	TT	GG	GG	CC	GG	TT	TT	CC	AA	TT	CC	GG	GG	AA	TT	CC	TT	AA	AA	GG	GG	AA	GG	AA	GG	AA	AA	AA
CML30	CML30B	3.33333	1.96078	100	Lowland Tropical	Lowland	Y	TT	CC	TT	AA	TT	AA	CC	AA	AA	TT	CC	CC	GG	GG	TT	TT	GG	CC	GG	TT	TT	CC	GA	CC	TT	GG	GG	AA	TT	TT	TT	AA	AA	AA	GG	GG	GG	GA	AA	AA	AA	CC
CML31	CML31B	0	8.49673	98.8166	Lowland Tropical	Lowland	Y	TT	CC	CC	GG	TT	AA	CC	CC	CC	AA	TT	CC	AA	GG	CC	TT	GG	AA	GG	TT	TT	CC	GG	TT	NN	GG	GG	GG	GG	CC	TT	AA	GG	AA	AA	AA	GG	GG	NN	TT	GG	CC
CML32	CML32A	3.31126	1.30719	99.4118	Lowland Tropical	Lowland	Y	TT	CA	TT	AA	TT	AA	CC	CC	AA	TT	CC	CC	AA	GG	TT	NN	GG	CC	GG	CC	TT	TT	GG	CC	TT	GG	CC	AA	TT	CC	TT	AA	AA	AA	GG	AA	AA	AA	GG	AA	AA	CC
CML33	CML33A	2.68456	2.61438	99.4083	Lowland Tropical	Lowland	Y	AA	CA	TT	NN	GG	AA	CC	CC	AA	AA	CC	TT	GG	GG	TC	GG	GG	CC	AA	TT	CC	CC	AA	TT	TT	GG	CC	GG	TT	TT	TT	AA	GG	GG	GG	AA	GG	GG	AA	AA	GG	AA
CML34	CML34A	1.31579	0.653595	100	Lowland Tropical	Lowland	W	TT	AA	TT	AA	TT	GG	CC	CA	AA	TT	CC	CC	AA	CC	CC	TT	CC	CC	AA	CC	TT	TT	GG	TT	CC	AA	GG	GG	TT	TT	TT	AA	AA	AA	AA	AA	GG	AA	GG	TT	GG	AA
CML35	CML35A	0.662252	1.30719	100	Lowland Tropical	Lowland	W	TT	CC	TT	AA	GG	GG	CC	AA	AA	AA	CC	TT	AA	CC	TT	NN	GG	CC	GG	TT	CC	CC	GG	TT	TT	GG	GC	AA	TT	CC	TT	AA	GG	AA	GG	GG	GG	GG	GG	AA	AA	CC
CML36	CML36B	0	5.22876	98.1818	Lowland Tropical	Lowland	W	TT	CC	TT	GG	TT	GG	AA	AA	AA	AA	TT	CC	AA	GG	CC	GG	GG	CC	GG	TT	TT	CC	GG	CC	CC	GG	CC	GG	TT	CC	TT	AA	AA	AA	AA	GG	GG	GG	AA	TT	GG	CC
CML37	CML37B	0	1.96078	98.75	Lowland Tropical	Lowland	W	AA	CC	TT	AA	TT	GG	AA	CC	AA	TT	TT	CC	AA	GG	CC	TT	CC	CC	AA	TT	TT	CC	GG	TT	TT	GG	GG	AA	GG	TT	TT	GG	AA	AA	AA	AA	GG	GG	AA	AA	AA	AA
CML38	CML38B	4.02685	2.61438	98.7952	Lowland Tropical	Lowland	W	AA	CC	TT	GG	TT	GG	AA	CC	AA	TT	TT	CC	GG	GG	TT	TT	GG	CC	GG	CC	TT	TT	GG	CC	TT	GG	GG	GG	TT	TT	TT	GA	AA	GA	AA	AA	AA	GG	AA	AA	AA	AA
CML39	CML39B	0	0	100	Lowland Tropical	Lowland	W	AA	CC	TT	AA	GG	AA	AA	CC	AA	TT	TT	CC	GG	GG	CC	TT	CC	CC	AA	TT	TT	CC	GG	TT	TT	GG	GG	AA	GG	TT	TT	GG	AA	AA	AA	AA	GG	GG	AA	AA	AA	AA
CML40	CML40B	0	0	99.422	Lowland Tropical	Lowland	Y	TT	CC	TT	GG	GG	AA	AA	CC	CC	AA	CC	CC	AA	GG	TT	GG	CC	CC	GG	TT	TT	CC	GG	TT	TT	GG	CC	GG	GG	TT	TT	GG	AA	GG	AA	AA	GG	AA	AA	TT	AA	AA
CML41	CML41B	0.653595	0	100	Lowland Tropical	Lowland	Y	TT	CC	TT	GG	GG	AA	AA	CC	CC	AA	CC	CC	AA	GG	TT	GG	CC	CC	GG	TT	TT	CC	GG	TT	TT	GG	CC	GG	GG	TT	TT	GG	AA	GG	AA	AA	GG	AA	AA	TT	AA	AA
CML42	CML42B	0	0.653595	100	Lowland Tropical	Lowland	W	AA	AA	TT	GG	TT	GG	AA	AA	AA	TT	CC	TT	GG	GG	TT	GG	CC	AA	GG	CC	TT	CC	GG	TT	CC	AA	CC	AA	TT	CC	TT	GG	AA	AA	AA	AA	AA	GG	GG	TT	AA	AA
CML43	CML43B	0.666667	1.96078	98.7654	Lowland Tropical	Lowland	W	AA	AA	TT	GG	TT	GG	AA	CC	AA	TT	CC	TT	AA	CC	TT	GG	GG	AA	AA	CC	CC	CC	GG	TT	CC	GA	GG	AA	TT	CC	TT	AA	GG	GG	GG	AA	GG	GG	AA	TT	GG	AA
CML44	CML44B	0	0	98.2353	Lowland Tropical	Lowland	W	AA	AA	TT	GG	TT	GG	AA	CC	AA	TT	CC	CC	GG	GG	CC	GG	GG	CC	AA	TT	CC	CC	GG	TT	TT	GG	GG	AA	TT	TT	TT	AA	GG	AA	AA	AA	AA	GG	GG	TT	GG	AA
CML45	CML45B	0.763359	14.3791	100	Lowland Tropical	Lowland	W	AA	AA	NN	AA	TT	AA	AA	AA	NN	AA	CC	CC	NN	NN	CC	GG	CC	AA	NN	CC	NN	TT	GG	TT	CC	AA	GG	AA	TT	CC	TT	AA	GG	AA	GG	NN	GG	AA	AA	TT	GG	NN
CML46	CML46B	1.96078	0	100	Lowland Tropical	Lowland	W	AA	AA	CC	AA	TT	AA	AA	AA	CA	AA	CC	CC	GG	GG	CC	GG	CC	AA	GG	CC	TT	TT	GG	TT	CC	AA	GG	AA	TT	CC	TT	AA	GG	AA	GG	GG	GG	AA	AA	TT	GG	CC
CML47	CML47B	1.3245	1.30719	99.4012	Lowland Tropical	Lowland	W	AA	AA	TT	AA	GG	AA	AA	AA	AA	TT	CC	CC	AA	GG	CC	TT	NN	AA	GG	CC	TT	CC	GG	TT	TT	GG	CC	AA	TT	TT	TT	AA	GG	AA	AA	AA	GG	AA	AA	TT	AA	AA
CML48	CML48A	0	0	98.1481	Lowland Tropical	Lowland	W	AA	AA	TT	AA	TT	GG	CC	AA	CC	TT	CC	TT	AA	GG	CC	TT	CC	AA	GG	CC	TT	CC	GG	TT	TT	AA	GG	AA	TT	CC	TT	GG	AA	AA	AA	AA	GG	GG	GG	AA	GG	CC
CML49	CML49A	1.98675	1.30719	100	Lowland Tropical	Lowland	W	AA	CC	TT	AA	GG	GG	AA	AA	CC	AA	TC	CC	AA	CC	TT	GG	CC	CC	AA	CC	CC	TT	GG	CC	TT	NN	NN	GG	GG	TT	TT	GG	GG	GG	AA	AA	GG	GA	GG	TT	GG	CC
CML50	CML50B	2.66667	1.96078	100	Lowland Tropical	Lowland	Y	AA	CC	TT	AA	TT	AA	CC	AA	AA	TT	CC	TT	AA	CC	CC	GG	GG	CC	AA	TC	CC	TT	AA	TT	TT	GG	GG	AA	TT	NN	TT	GG	GG	AA	GG	AA	GG	AA	GG	TA	AA	CC
CML51	CML51B	0	20.915	86.6242	Lowland Tropical	Lowland	Y	TT	NN	TT	AA	NN	NN	CC	CC	AA	TT	CC	TT	AA	GG	CC	TT	CC	NN	NN	TT	TT	CC	GG	CC	TT	GG	GG	AA	TT	TT	TT	AA	AA	GG	GG	AA	AA	AA	NN	NN	AA	NN
CML52	CML52B	0.689655	5.22876	99.3671	Lowland Tropical	Lowland	Y	TT	AA	CC	GG	TT	GG	CC	CC	AA	TT	CC	TT	AA	CC	CC	TT	NN	CC	AA	TT	CC	CC	GG	NN	TT	GG	CC	AA	TT	TT	TT	GG	AA	GG	GG	AA	GG	GG	AA	TT	AA	CC
CML53	CML53B	2.64901	1.30719	100	Lowland Tropical	Lowland	W	TT	AA	TT	GG	TT	GG	AA	AA	AA	TT	CC	CC	AA	GG	CC	TT	CC	CA	NN	TC	TT	CC	GG	CC	CC	GG	GG	GG	TT	CC	TT	AA	AA	AA	GG	AA	GG	GG	AA	TT	AA	CC
CML54	CML54A	0	0	98.8571	Lowland Tropical	Lowland	W	AA	AA	TT	GG	GG	AA	CC	CC	AA	AA	TT	TT	AA	CC	TT	TT	GG	CC	GG	CC	TT	CC	GG	TT	TT	GG	GG	AA	TT	TT	TT	AA	AA	GG	GG	AA	GG	GG	GG	TT	GG	CC
CML55	CML55A	0	11.1111	99.3151	Lowland Tropical	Lowland	W	TT	CC	TT	GG	GG	AA	AA	AA	CC	TT	CC	CC	GG	CC	CC	TT	CC	AA	GG	CC	TT	TT	GG	NN	TT	GG	NN	AA	GG	TT	TT	NN	AA	GG	AA	AA	GG	GG	GG	AA	GG	CC
CML56	CML56A	0	4.57516	98.7013	Lowland Tropical	Lowland	W	TT	CC	TT	GG	GG	GG	CC	CC	AA	AA	TT	CC	GG	CC	CC	TT	CC	CC	GG	CC	TT	CC	AA	TT	TT	GG	CC	GG	TT	CC	TT	AA	AA	AA	AA	AA	GG	AA	AA	TT	AA	CC
CML57	CML57A	0	1.96078	100	Lowland Tropical	Lowland	Y	TT	CC	TT	GG	GG	AA	CC	AA	AA	TT	TT	TT	AA	CC	TT	GG	CC	CC	AA	TT	CC	TT	GG	CC	TT	GG	CC	AA	TT	CC	TT	GG	AA	GG	AA	AA	AA	GG	GG	TT	GG	AA
CML58	CML58A	0.662252	1.30719	100	Lowland Tropical	Lowland	Y	AA	CC	TT	AA	TT	AA	CC	AA	CC	TT	CC	TT	GG	GG	CC	TT	CC	AA	AA	TT	TT	CC	GG	CC	CC	GG	GG	AA	TT	TT	TT	GG	GG	AA	AA	AA	GG	GG	GG	AA	AA	AA
CML59	CML59B	2.7027	3.26797	100	Lowland Tropical	Lowland	Y	TT	CC	CC	AA	GG	AA	CC	AA	CC	TT	CC	TT	GG	GG	CC	TT	CC	AA	AA	CC	TT	TT	GG	CC	NN	GG	CC	GG	TT	TT	TT	GG	GG	AA	GG	AA	AA	GG	GG	AA	GG	CC
CML60	CML60B	1.97368	0.653595	99.4118	Lowland Tropical	Lowland	Y	AA	CC	TT	GG	TT	GG	AA	CA	CC	TT	CC	TT	GG	CC	CC	TT	GG	AA	AA	CC	TT	TT	GG	CC	CC	AA	CC	GG	GG	CC	TT	GG	AA	GG	GG	AA	GG	GG	GG	AA	GG	CC
CML61	CML61A	0.675676	3.26797	100	Lowland Tropical	Lowland	W	TT	AA	TT	GG	GG	AA	CC	CC	AA	AA	TT	TT	AA	GG	TT	TT	GG	CC	AA	TT	TT	CC	GG	NN	CC	GG	GG	AA	TT	CC	TT	GG	GG	AA	GG	AA	GG	GG	AA	TT	NN	AA
CML62	CML62A	0	0	99.4318	Lowland Tropical	Lowland	W	AA	CC	TT	GG	GG	GG	AA	AA	AA	TT	TT	CC	AA	CC	TT	TT	GG	AA	AA	CC	TT	TT	GG	TT	TT	GG	CC	AA	GG	CC	TT	GG	GG	AA	GG	AA	GG	AA	AA	TT	AA	CC
CML63	CML63A	0.653595	0	100	Lowland Tropical	Lowland	W	AA	CC	TT	GG	TT	AA	AA	AA	CC	AA	TT	CC	GG	GG	CC	TT	CC	CC	GG	CC	TT	TT	AA	TT	CC	AA	GG	AA	TT	TT	TT	AA	GG	AA	GG	AA	GG	GG	GA	TT	AA	AA
CML64	CML64A	0	0	99.4318	Lowland Tropical	Lowland	W	AA	CC	TT	GG	GG	AA	CC	CC	AA	AA	CC	CC	GG	GG	TT	TT	GG	CC	AA	CC	TT	TT	GG	TT	TT	AA	GG	GG	TT	CC	TT	AA	AA	AA	GG	AA	GG	GG	AA	AA	AA	CC
CML65	CML65A	0	8.49673	99.3421	Lowland Tropical	Lowland	W	AA	NN	TT	GG	GG	GG	CC	NN	AA	TT	TT	TT	AA	GG	TT	GG	CC	CC	AA	CC	CC	TT	GG	TT	TT	GG	CC	GG	TT	TT	TT	AA	AA	AA	GG	AA	GG	AA	GG	TT	AA	AA
CML66	CML66B	2.66667	1.96078	99.4048	Lowland Tropical	Lowland	W	TT	CC	TT	GG	TT	AA	AA	AA	AA	TT	CC	TT	AA	GG	CC	TT	GG	AA	AA	TT	TT	CC	GG	TT	TT	GG	CC	GG	TT	TT	TT	GG	AA	GG	GG	AA	AA	GG	AA	TT	GG	AA
CML67	CML67B	0	3.26797	98.2249	Lowland Tropical	Lowland	Y	TT	CC	TT	AA	GG	AA	AA	AA	CC	TT	CC	TT	AA	CC	TT	GG	GG	CC	NN	CC	TT	TT	GG	CC	CC	AA	GG	GG	GG	TT	TT	AA	GG	AA	GG	AA	GG	GG	AA	AA	AA	AA
CML68	CML68B	3.3557	2.61438	100	Lowland Tropical	Lowland	W	TT	CC	TT	GG	TT	GG	CC	CC	AA	AA	TT	TT	GG	GG	CC	TT	GG	CC	GG	CC	TT	CC	GG	TT	NN	GG	CC	AA	GG	TT	TT	GG	AA	AA	GG	AA	GG	GG	AA	TT	AA	CA
CML69	CML69A	0	5.88235	96.319	Lowland Tropical	Lowland	Y	TT	NN	TT	AA	TT	GG	CC	CC	AA	TT	TT	CC	AA	GG	TT	TT	GG	AA	AA	CC	TT	CC	GG	CC	TT	GG	GG	GG	TT	CC	TT	AA	GG	AA	AA	AA	GG	AA	AA	TT	GG	AA
CML70	CML70B	4.02685	2.61438	99.3976	Lowland Tropical	Lowland	Y	AA	CC	TT	NN	TG	GA	AA	CA	CC	TT	TT	TT	GG	GG	TT	TT	GG	CC	AA	CC	TT	TT	GG	CC	CC	AA	CC	AA	GG	TT	TT	GG	AA	AA	AA	AA	AA	GG	GG	AA	GG	CA
CML71	CML71B	0.657895	0.653595	98.8235	Lowland Tropical	Lowland	Y	TT	CC	TT	GG	TT	AA	CC	CC	CC	TT	CC	TT	GG	CC	CC	TT	GG	AA	AA	CC	TT	TT	GG	CC	CC	GG	GG	GG	GG	TT	TT	GG	AA	GA	GG	AA	GG	AA	GG	AA	GG	AA
CML72	CML72B	1.31579	0.653595	100	Lowland Tropical	Lowland	Y	TT	CC	TT	GG	TT	AA	CC	CC	CC	TT	TT	TT	GG	CC	CC	TT	GG	AA	AA	CC	TT	TT	GG	TT	CC	GG	GG	AA	GG	TT	TT	GG	AA	AA	GG	AA	GG	AA	GG	AA	GG	AA
CML73	CML73B	0	0.653595	100	Lowland Tropical	Lowland	Y	AA	CC	TT	GG	TT	GG	CC	CC	CC	TT	TT	TT	GG	GG	TT	TT	GG	AA	AA	CC	TT	CC	GG	CC	TT	GG	GG	AA	GG	CC	TT	GG	AA	AA	GG	AA	GG	GG	GG	AA	GG	AA
CML74	CML74B	0.662252	1.30719	100	Lowland Tropical	Lowland	W	AA	AA	TT	GG	GG	GG	AA	CC	AA	TT	CC	CC	GG	GG	CC	GG	CC	CC	AA	TT	CC	TT	GG	TT	CC	GG	GG	GG	TT	CC	TT	AA	GG	GG	GG	AA	AA	AA	GG	TT	GG	AA
CML75	CML75B	1.34228	2.61438	100	Subtropical/Mid-altitude	Subtropical	W	TT	CC	TT	GG	GG	GG	AA	AA	AA	TT	CC	CC	AA	GG	CC	TT	CC	CA	GG	CC	TT	CC	GG	CC	TT	GG	NN	GG	NN	CC	TT	AA	AA	AA	AA	AA	GG	GG	AA	AA	AA	AA
CML76	CML76A	0	4.57516	57.4468	Subtropical/Mid-altitude	Subtropical	W	TT	CC	TT	GG	GG	GG	CC	AA	AA	TT	CC	CC	AA	GG	CC	TT	CC	AA	GG	CC	TT	CC	GG	TT	TT	GG	GG	GG	GG	TT	TT	GG	AA	AA	AA	AA	GG	GG	AA	AA	GG	AA
CML77	CML77A	0	10.4575	97.9452	Subtropical/Mid-altitude	Subtropical	W	NN	CC	TT	GG	NN	GG	CC	CC	AA	AA	NN	CC	AA	GG	CC	GG	GG	AA	GG	TT	CC	TT	GG	TT	TT	GG	CC	AA	GG	TT	TT	AA	GG	GG	GG	AA	GG	GG	GG	AA	GG	AA
CML78	CML78A	0	1.96078	99.3976	Subtropical/Mid-altitude	Subtropical	W	AA	CC	TT	GG	GG	GG	AA	CC	CC	AA	CC	CC	GG	GG	CC	TT	GG	AA	AA	CC	TT	TT	GG	TT	TT	GG	GG	AA	GG	TT	TT	GG	AA	GG	GG	GG	GG	GG	GG	TT	AA	AA
CML79	CML79A	0.740741	11.7647	98.0892	Subtropical/Mid-altitude	Subtropical	W	TT	CC	CC	GG	NN	GG	CC	CC	AA	TT	TT	TT	NN	GG	TC	TT	CC	CC	AA	TT	CC	CC	GG	CC	NN	AA	GG	GG	TT	CC	TT	AA	GG	AA	GG	AA	GG	GG	NN	AA	GG	CC
CML80	CML80A	0	3.26797	54.1401	Subtropical/Mid-altitude	Subtropical	W	TT	CC	TT	GG	TT	GG	CC	AA	AA	TT	CC	CC	GG	CC	CC	TT	GG	AA	AA	CC	TT	TT	GG	TT	TT	GG	GG	AA	TT	CC	TT	GG	AA	GG	NN	AA	AA	GG	AA	TT	GG	AA
CML81	CML81A	0.70922	7.84314	96.732	Subtropical/Mid-altitude	Subtropical	W	TT	CC	CC	GG	TT	AA	CC	CC	CC	TT	TT	CC	AA	GG	TT	GG	CC	AA	AA	CC	CC	CC	GG	TT	TT	GG	GG	AA	GG	NN	TT	GG	AA	AA	AA	AA	GA	GG	AA	NN	AA	AA
CML82	CML82A	0	3.26797	62.9139	Subtropical/Mid-altitude	Subtropical	W	TT	CC	TT	GG	TT	AA	CC	CC	CC	TT	CC	TT	GG	CC	TT	GG	CC	AA	GG	CC	CC	TT	GG	NN	TT	GG	CC	GG	GG	CC	TT	GG	AA	AA	AA	AA	AA	GG	GG	TT	AA	AA
CML83	CML83A	0	0.653595	63.4731	Subtropical/Mid-altitude	Subtropical	W	AA	AA	CC	AA	TT	AA	CC	CC	CC	AA	TT	CC	GG	CC	TT	TT	GG	CC	GG	CC	TT	CC	GG	CC	TT	AA	CC	GG	TT	TT	TT	GG	AA	GG	AA	AA	AA	GG	GG	TT	GG	AA
CML84	CML84A	0	13.0719	99.1597	Subtropical/Mid-altitude	Subtropical	W	TT	CC	NN	GG	TT	GG	CC	AA	AA	TT	NN	CC	GG	CC	TT	TT	GG	AA	AA	CC	TT	TT	GG	TT	TT	GG	GG	AA	GG	TT	TT	AA	AA	GG	NN	NN	AA	GG	GG	TT	GG	AA
CML85	CML85B	0	10.4575	98.1013	Subtropical/Mid-altitude	Subtropical	W	AA	CC	TT	NN	GG	AA	CC	AA	NN	TT	CC	CC	AA	CC	TT	TT	CC	CC	GG	CC	TT	CC	GG	TT	TT	AA	GG	AA	TT	TT	TT	NN	AA	GG	AA	AA	AA	GG	NN	AA	AA	AA
CML86	CML86B	0	5.88235	96.7742	Subtropical/Mid-altitude	Subtropical	W	TT	CC	TT	AA	GG	GG	CC	CC	AA	TT	CC	CC	GG	GG	CC	TT	GG	CC	GG	TT	TT	CC	GG	TT	CC	GG	GG	AA	TT	NN	TT	GG	AA	AA	GG	AA	GG	AA	GG	TT	AA	CC
CML87	CML87B	0	7.18954	98.4962	Subtropical/Mid-altitude	Subtropical	W	TT	CC	NN	AA	TT	GG	CC	CC	AA	TT	CC	CC	AA	CC	CC	GG	GG	CC	GG	CC	TT	TT	GG	TT	TT	GG	GG	GG	TT	CC	TT	AA	GG	GG	AA	AA	GG	GG	AA	AA	AA	CC
CML88	CML88B	1.49254	12.4183	98.3333	Subtropical/Mid-altitude	Subtropical	W	TT	CC	TT	GG	GG	GG	CC	CC	AA	TT	CC	CC	GG	NN	TT	TT	CC	AA	GG	CC	TT	TT	GG	CC	CC	GG	GG	GG	TT	CC	TT	GG	GG	AA	AA	AA	GG	GG	AA	TA	AA	AA
CML89	CML89B	2.72109	3.92157	100	Subtropical/Mid-altitude	Subtropical	W	AA	CC	TT	AA	GG	AA	CC	CC	AA	AA	TT	TT	AA	GG	TT	GG	GG	CC	GG	TT	TT	CC	GG	CC	CC	AA	CC	AA	TT	TT	TT	GG	GG	AA	GG	AA	GG	GG	AA	AA	AA	AA
CML90	CML90B	2.83688	7.84314	98.3871	Subtropical/Mid-altitude	Subtropical	W	AA	NN	TT	GG	TT	GG	CC	AA	AA	AA	CC	CC	AA	GG	TT	GG	GG	AA	GG	CC	TT	TT	GG	TT	TT	GG	CC	GG	TT	TC	TT	GG	AA	AA	GG	AA	GG	GG	GA	AA	GG	AA
CML91	CML91B	0.70922	7.84314	96.2687	Subtropical/Mid-altitude	Subtropical	W	AA	NN	TT	AA	GG	GG	AA	CC	CC	AA	NN	TT	AA	GG	TT	TT	CC	AA	AA	CC	TT	TT	GG	CC	CC	GG	CC	GG	TT	TT	TT	GG	AA	AA	AA	AA	GG	GG	GG	TT	AA	CA
CML92	CML92B	0.662252	1.30719	99.4253	Subtropical/Mid-altitude	Subtropical	W	AA	CC	CC	GG	GG	GG	AA	AA	CC	AA	TT	CC	GG	GG	TT	TT	GG	CC	GG	TT	CC	CC	GG	CC	TT	GG	GG	AA	GG	CC	TT	GG	AA	GG	GG	AA	GG	AA	GG	AA	GG	AA
CML93	CML93B	1.33333	1.96078	99.4186	Subtropical/Mid-altitude	Subtropical	W	TT	CC	NN	GG	TT	GG	CC	CC	CC	AA	TT	TT	GG	GG	TT	GG	GG	CC	GG	CC	CC	TT	AA	CC	TT	GG	GG	AA	TG	TT	TT	GG	AA	GG	AA	GG	AA	GG	AA	TT	AA	CC
CML94	CML94B	0	0	100	Subtropical/Mid-altitude	Subtropical	W	AA	CC	TT	GG	GG	AA	AA	CC	CC	AA	TT	TT	AA	GG	TT	TT	CC	CC	AA	CC	TT	TT	GG	TT	CC	GG	CC	GG	GG	CC	TT	GG	AA	GG	GG	GG	GG	AA	GG	TT	GG	AA
CML95	CML95B	0.714286	8.49673	93.5252	Subtropical/Mid-altitude	Subtropical	W	AA	CC	TT	GG	TT	GG	AA	AA	CC	TT	TT	CC	AA	GG	TT	GG	CC	CC	GG	TT	CC	CC	AA	TT	TT	AA	GG	GG	GG	CC	TT	AA	AA	GG	AA	AA	GG	GG	AA	TT	GG	AA
CML96	CML96B	0	5.88235	58.0247	Subtropical/Mid-altitude	Subtropical	W	TT	CC	TT	AA	TT	GG	CC	CC	AA	AA	NN	TT	GG	GG	TT	TT	GG	AA	AA	CC	TT	CC	GG	CC	CC	GG	GG	GG	TT	CC	TT	GG	AA	AA	AA	AA	GG	AA	NN	AA	GG	AA
CML97	CML97B	0.684932	4.57516	100	Subtropical/Mid-altitude	Subtropical	W	AA	CC	CC	GG	GG	GG	CC	CC	AA	AA	TT	CC	GG	GG	CC	NN	CC	CC	AA	TT	TT	CC	GG	CC	CC	GG	GG	GG	GG	CC	TT	AA	AA	GG	AA	AA	GG	GG	AA	NN	GG	AA
CML98	CML98B	0	6.53595	99.1304	Subtropical/Mid-altitude	Subtropical	W	TT	CC	CC	GG	TT	GG	CC	AA	AA	TT	CC	CC	AA	GG	CC	TT	GG	CC	AA	CC	TT	TT	GG	TT	TT	GG	GG	AA	GG	CC	TT	GG	AA	AA	NN	AA	GG	GG	AA	TT	AA	AA
CML99	CML99B	0.653595	0	100	Subtropical/Mid-altitude	Subtropical	W	TT	AA	TT	GG	TT	GG	AA	CC	CC	AA	TT	TT	GG	GG	TT	GG	GG	CC	GG	CC	CC	CC	AA	TT	CC	GG	CC	GG	GG	CC	TT	GG	AA	AA	AA	AA	AA	GG	AA	TT	AA	AA
CML100	CML100A	0	1.30719	57.4194	Subtropical/Mid-altitude	Subtropical	W	TT	CC	TT	GG	GG	GG	CC	CC	AA	AA	CC	TT	AA	CC	TT	GG	GG	CC	AA	TT	CC	TT	AA	TT	TT	GG	GG	AA	TT	CC	TT	AA	AA	GG	AA	AA	AA	GG	AA	TT	AA	AA
CML101	CML101A	0.70922	7.84314	61.8182	Subtropical/Mid-altitude	Subtropical	W	AA	NN	TC	AA	GG	GG	AA	AA	CC	AA	TT	CC	AA	CC	TT	TT	GG	NN	NN	CC	TT	CC	GG	TT	CC	GG	CC	AA	GG	CC	TT	AA	GG	AA	AA	AA	GG	GG	GG	TT	AA	CC
CML102	CML102A	0	5.22876	95.6522	Subtropical/Mid-altitude	Subtropical	W	AA	CC	TT	AA	GG	GG	AA	AA	CC	AA	TT	CC	AA	CC	TT	TT	GG	CC	AA	CC	TT	TT	NN	TT	CC	GG	CC	GG	GG	CC	TT	AA	GG	AA	AA	AA	AA	GG	GG	TT	AA	CC
CML103	CML103A	0	13.7255	100	Subtropical/Mid-altitude	Subtropical	W	TT	CC	TT	AA	GG	AA	AA	CC	CC	NN	CC	TT	AA	NN	TT	GG	CC	CC	AA	CC	CC	CC	GG	TT	TT	GG	CC	GG	TT	CC	TT	AA	GG	AA	AA	NN	AA	AA	GG	TT	GG	CC
CML104	CML104A	1.37931	5.22876	100	Subtropical/Mid-altitude	Subtropical	W	TT	CC	TT	AA	GG	AA	AA	CC	CC	AA	TT	CC	AA	CC	TT	GG	CC	CC	AA	CC	TT	CC	GG	TT	TT	GG	CC	AA	GG	TT	TT	AA	AA	AA	GA	GG	GG	GG	GG	TT	GG	CC
CML105	CML105A	0	9.15033	99.3197	Subtropical/Mid-altitude	Subtropical	W	NN	CC	TT	AA	GG	GG	AA	CC	AA	AA	CC	TT	AA	CC	TT	GG	NN	CC	AA	CC	TT	CC	GG	TT	CC	GG	GG	AA	GG	TT	TT	NN	AA	AA	GG	AA	GG	GG	GG	TT	GG	CC
CML106	CML106A	0.666667	1.96078	100	Subtropical/Mid-altitude	Subtropical	W	AA	CC	TT	GG	GG	AA	AA	CC	CC	TT	CC	CC	AA	GG	TT	TT	CC	CC	AA	CC	CC	CC	GG	TT	TT	GG	GG	AA	GG	TT	TT	GA	AA	GG	AA	GG	AA	GG	GG	TT	AA	CC
CML107	CML107A	0	7.18954	59.0278	Subtropical/Mid-altitude	Subtropical	W	TT	CC	TT	AA	GG	GG	AA	NN	CC	AA	TT	TT	AA	GG	TT	GG	CC	CC	AA	CC	TT	CC	AA	TT	CC	GG	GG	AA	TT	CC	TT	GG	GG	AA	GG	AA	GG	GG	GG	TT	GG	AA
CML108	CML108A	0	6.53595	99.3827	Subtropical/Mid-altitude	Subtropical	W	AA	CC	TT	GG	GG	GG	AA	CC	CC	AA	CC	CC	GG	GG	CC	TT	GG	AA	AA	CC	TT	TT	GG	TT	TT	GG	GG	AA	GG	TT	TT	GG	AA	GG	GG	GG	GG	GG	GG	TT	AA	AA
CML109	CML109A	0.657895	0.653595	99.3243	Subtropical/Mid-altitude	Subtropical	W	TT	AA	TT	GG	GG	AA	CC	CC	AA	TT	CC	TT	AA	CC	CC	TT	GG	AA	GG	CC	CC	CC	GG	TT	CC	GG	GG	AA	GG	CC	TT	AA	AA	AA	GG	AA	AA	GG	AA	AA	AA	AA
CML110	CML110A	2.63158	0.653595	100	Subtropical/Mid-altitude	Subtropical	W	TT	CC	TT	GG	GG	AA	CC	CC	AA	TT	TT	TT	AA	GG	TC	TT	CC	CC	AA	CC	CC	CC	GG	CC	CC	AA	GG	AA	GG	CC	TT	GG	AA	AA	AA	AA	GG	GG	GG	TT	GG	CC
CML111	CML111A	0	1.96078	50.6757	Subtropical/Mid-altitude	Subtropical	W	TT	CC	CC	GG	GG	AA	CC	CC	AA	AA	CC	CC	AA	GG	TT	GG	CC	AA	GG	NN	TT	CC	GG	TT	TT	GG	GG	GG	GG	CC	TT	GG	AA	AA	AA	AA	GG	GG	AA	AA	GG	AA
CML112	CML112A	0	1.96078	57.8313	Subtropical/Mid-altitude	Subtropical	Y	AA	CC	TT	GG	GG	AA	CC	AA	AA	TT	TT	TT	AA	CC	TT	TT	CC	AA	GG	CC	TT	CC	GG	CC	CC	GG	GG	AA	GG	CC	TT	GG	AA	GG	GG	AA	GG	GG	NN	AA	AA	CC
CML113	CML113A	0.662252	1.30719	57.7381	Subtropical/Mid-altitude	Subtropical	Y	AA	CC	TT	GG	GG	GG	AA	CC	AA	TT	CC	CC	GG	GG	TT	TT	CC	AA	GG	TT	TT	CC	GG	CC	CC	GG	GG	AA	TT	CC	TT	GG	AA	AA	AA	AA	GG	AA	AA	AA	NN	AA
CML114	CML114B	1.3245	1.30719	100	Subtropical/Mid-altitude	Subtropical	Y	TT	CC	TT	AA	TT	GG	AA	CC	CC	TT	CC	TT	GG	GC	TT	GG	GG	AA	GG	CC	CC	CC	GG	CC	NN	GG	GG	AA	GG	TT	TT	GG	AA	AA	AA	AA	GG	AA	GG	AA	AA	AA
CML115	CML115B	0	8.49673	99.4083	Subtropical/Mid-altitude	Subtropical	Y	TT	NN	TT	GG	TT	NN	AA	CC	CC	TT	CC	TT	AA	CC	TT	GG	CC	CC	AA	CC	TT	TT	GG	CC	CC	GG	GG	AA	GG	TT	TT	AA	AA	GG	GG	AA	AA	GG	GG	TT	GG	AA
CML116	CML116B	0	1.96078	64.7799	Subtropical/Mid-altitude	Subtropical	Y	TT	CC	TT	AA	TT	GG	CC	AA	AA	AA	NN	CC	GG	GG	TT	GG	CC	CC	GG	CC	TT	CC	GG	NN	TT	AA	GG	AA	TT	CC	TT	GG	GG	AA	AA	AA	GG	GG	GG	AA	AA	AA
CML117	CML117A	0	0	100	Subtropical/Mid-altitude	Subtropical	W	TT	CC	TT	GG	GG	AA	CC	AA	CC	TT	CC	TT	AA	CC	TT	GG	CC	CC	AA	CC	CC	CC	AA	TT	TT	GG	GG	GG	GG	TT	TT	GG	AA	AA	AA	AA	AA	AA	GG	TT	AA	CC
CML118	CML118B	1.97368	0.653595	100	Subtropical/Mid-altitude	Subtropical	Y	AA	CC	TT	GG	TG	AA	CC	CC	CC	TT	TT	CC	GG	GG	TT	TT	CC	CC	GG	TT	TT	CC	GG	TT	TT	GG	GG	GG	TT	CC	TT	AA	AA	AA	GG	AA	GG	AA	AA	AA	GG	AA
CML119	CML119B	0	1.96078	98.8166	Subtropical/Mid-altitude	Subtropical	W	AA	AA	TT	GG	TT	AA	AA	AA	CC	AA	TT	TT	AA	GG	CC	GG	CC	CC	GG	NN	TT	CC	AA	CC	TT	GG	CC	AA	TT	TT	TT	GG	GG	AA	GG	AA	GG	GG	AA	TT	GG	AA
CML120	CML120B	1.30719	0	100	Subtropical/Mid-altitude	Subtropical	W	AA	AA	TT	GG	TT	AA	AA	AA	CC	TT	TT	TT	AA	GG	CC	GG	CC	AA	GG	TT	TT	CC	AA	CC	TT	GG	CC	AA	TT	TT	TT	GG	GG	AA	GG	AA	GG	GG	AA	TT	GG	AA
CML121	CML121A	0	0	100	Subtropical/Mid-altitude	Subtropical	Y	TT	AA	CC	GG	TT	GG	CC	CC	CC	TT	TT	TT	AA	CC	CC	GG	CC	AA	GG	CC	TT	CC	GG	TT	TT	GG	CC	GG	TT	CC	TT	GG	AA	AA	GG	AA	GG	GG	GG	AA	GG	AA
CML122	CML122A	0.657895	0.653595	100	Subtropical/Mid-altitude	Subtropical	Y	TT	CC	TT	GG	TT	GG	AA	AA	AA	AA	CC	CC	AA	CC	CC	TT	CC	AA	GG	TT	TT	TT	GG	CC	TT	GG	CC	AA	TT	CC	TT	GG	AA	GG	GG	AA	GG	GG	GG	AA	AA	AA
CML123	CML123A	0.657895	0.653595	99.4318	Subtropical/Mid-altitude	Subtropical	W	AA	CC	TT	AA	TT	AA	CC	CC	CC	TT	CC	CC	AA	GG	CC	TT	GG	CC	AA	CC	TT	CC	GG	TT	CC	AA	GG	GG	TT	TT	TT	AA	GG	GG	GG	AA	AA	AA	GG	TT	GG	AA
CML124	CML124A	1.97368	0.653595	100	Subtropical/Mid-altitude	Subtropical	Y	AA	CC	TT	GG	GG	AA	AA	AA	AA	TT	CC	TT	AA	CC	CC	TT	GG	AA	AA	CC	TT	CC	AA	TT	CC	GG	GG	AA	TT	CC	TT	GG	GG	AA	GG	AA	GG	GG	AA	AA	GG	AA
CML125	CML125A	0	1.30719	100	Subtropical/Mid-altitude	Subtropical	Y	TT	AA	CC	GG	TT	GG	AA	CC	CC	TT	TT	TT	AA	CC	CC	TT	CC	AA	GG	CC	TT	TT	AA	TT	TT	GG	CC	GG	TT	CC	TT	GG	AA	AA	GG	AA	GG	GG	GG	AA	GG	AA
CML126	CML126A	1.36986	4.57516	98.7578	Subtropical/Mid-altitude	Subtropical	W	TT	CC	TT	GG	GG	GG	AA	CC	AA	AA	CC	TT	AA	GG	CC	GG	CC	CC	AA	CC	TT	TT	GG	TT	NN	GG	GG	GG	GG	CC	TT	GG	GG	GG	GG	AA	AA	AA	GG	AA	AA	CC
CML127	CML127A	2.64901	1.30719	100	Subtropical/Mid-altitude	Subtropical	W	TA	CC	TT	GG	TG	GG	AA	AA	CC	TT	CC	CC	GG	CC	CC	TT	CC	CC	AA	CC	TT	CC	GG	CC	TT	GG	GG	AA	GG	CC	TT	GG	GG	AA	GG	AA	GG	GG	AA	TA	AA	CC
CML128	CML128B	0.704225	7.18954	98.7578	Subtropical/Mid-altitude	Subtropical	W	AA	CC	TT	GG	TT	AA	AA	AA	CA	AA	CC	CC	AA	CC	CC	GG	GG	AA	GG	CC	CC	TT	GG	TT	NN	AA	GG	AA	GG	CC	TT	AA	GG	AA	GG	AA	GG	GG	GG	AA	NN	AA
CML129	CML129A	0	1.96078	100	Subtropical/Mid-altitude	Subtropical	W	TT	CC	TT	GG	GG	GG	AA	AA	AA	TT	CC	CC	AA	GG	CC	TT	CC	CC	GG	CC	TT	CC	GG	CC	TT	AA	CC	GG	GG	CC	TT	AA	AA	AA	GG	AA	GG	GG	AA	AA	AA	AA
CML130	CML130A	1.3245	1.30719	100	Subtropical/Mid-altitude	Subtropical	Y	AA	CC	TT	AA	GG	AA	AA	AA	AA	TT	TT	TT	GG	GG	CC	GG	GG	CC	GG	CC	TT	TT	GG	TT	CC	GG	CC	AA	GG	TT	TT	GG	AA	AA	GG	AA	GG	AA	AA	TA	GG	CC
CML131	CML131B	1.30719	0	100	Subtropical/Mid-altitude	Subtropical	W	AA	CC	TT	AA	TT	GG	AA	AA	CC	TT	TT	CC	AA	GG	CC	GG	CC	CC	GG	TT	CC	CC	AA	TT	TT	AA	GG	GG	GG	TT	TT	AA	GG	GG	AA	AA	AA	GG	GG	AA	GG	AA
CML132	CML132A	0.662252	1.30719	99.3976	Subtropical/Mid-altitude	Subtropical	W	AA	CC	TT	GG	GG	GG	AA	CC	AA	TT	CC	TT	AA	CC	CC	GG	CC	CC	GG	CC	CC	CC	GG	TT	CC	GG	GG	GG	TT	CC	TT	AA	GG	GG	GG	AA	GG	AA	AA	TT	GG	AA
CML133	CML133A	0	0.653595	100	Subtropical/Mid-altitude	Subtropical	W	TT	CC	TT	GG	GG	AA	CC	AA	CC	TT	CC	TT	AA	CC	TT	GG	CC	CC	AA	CC	CC	CC	AA	TT	TT	GG	GG	GG	GG	TT	TT	GG	AA	AA	AA	AA	AA	AA	GG	TT	AA	CC
CML134	CML134B	0	1.30719	100	Subtropical/Mid-altitude	Subtropical	Y	TT	CC	TT	AA	TT	GG	CC	AA	CC	AA	CC	TT	GG	GG	TT	GG	CC	AA	GG	CC	CC	CC	GG	TT	CC	GG	GG	AA	TT	TT	TT	GG	AA	AA	AA	AA	GG	AA	GG	AA	GG	AA
CML135	CML135A	1.30719	0	100	Subtropical/Mid-altitude	Subtropical	W	AA	CC	TT	GG	TG	AA	AA	AA	CC	TA	CC	CC	AA	GG	TT	TT	GG	AA	GG	CC	CC	CC	GG	TT	TT	AA	CC	AA	GG	CC	TT	AA	GG	GG	AA	AA	AA	AA	AA	TT	AA	CC
CML136	CML136A	0	0.653595	100	Subtropical/Mid-altitude	Subtropical	W	TT	CC	TT	GG	TT	AA	AA	AA	CC	TT	CC	CC	AA	GG	TT	TT	GG	AA	GG	CC	CC	CC	GG	TT	TT	AA	CC	AA	GG	TT	TT	AA	GG	GG	AA	AA	AA	AA	AA	TT	AA	CC
CML137	CML137A	0	0	100	Subtropical/Mid-altitude	Subtropical	W	TT	CC	CC	AA	GG	GG	CC	CC	AA	TT	CC	CC	AA	CC	TT	TT	GG	CC	GG	TT	TT	CC	GG	TT	TT	AA	CC	GG	GG	TT	TT	AA	AA	AA	GG	AA	GG	AA	AA	TT	AA	CC
CML138	CML138B	0	0.653595	100	Subtropical/Mid-altitude	Subtropical	W	AA	AA	TT	GG	GG	GG	CC	CC	AA	TT	CC	CC	AA	GG	CC	TT	GG	CC	AA	CC	TT	CC	GG	TT	TT	AA	GG	AA	GG	TT	TT	GG	GG	GG	AA	AA	AA	GG	AA	TT	AA	CC
CML139	CML139B	0.657895	0.653595	100	Subtropical/Mid-altitude	Subtropical	Y	TT	AA	CC	GG	TT	GG	CC	CC	CC	TT	TT	TT	AA	CC	CC	TT	CC	AA	GG	CC	TT	CC	GG	TT	TT	GG	CC	GG	TT	CC	TT	GG	AA	AA	GG	AA	GG	GG	AA	AA	AA	AA
CML140	CML140A	1.31579	0.653595	100	Lowland Tropical	Lowland	W	AA	CC	TT	GG	TT	GG	CC	CC	AA	AA	TT	CC	AA	CC	TT	GG	CC	AA	GG	CC	CC	TT	AA	CC	TT	AA	GG	AA	GG	CC	CC	AA	GG	AA	GG	AA	GG	GG	GG	TA	GG	CC
CML141	CML141A	0	1.30719	100	Lowland Tropical	Lowland	W	TT	AA	TT	GG	GG	AA	AA	CC	CC	AA	CC	TT	GG	GG	CC	GG	CC	CC	GG	CC	TT	TT	GG	TT	CC	GG	CC	AA	TT	TT	CC	AA	NN	AA	AA	AA	GG	GG	AA	AA	GG	CC
CML142	CML142A	0	0	99.4318	Lowland Tropical	Lowland	W	TT	CC	TT	GG	TT	GG	AA	AA	AA	AA	CC	TT	AA	CC	CC	GG	GG	CC	GG	CC	TT	CC	GG	TT	TT	AA	CC	GG	TT	CC	CC	AA	GG	AA	GG	AA	GG	AA	GG	AA	GG	CC
CML143	CML143A	0.662252	1.30719	100	Lowland Tropical	Lowland	W	TT	CC	TT	AA	TT	GG	AA	AA	AA	AA	CC	CC	AA	CC	TT	GG	GG	CC	GG	CC	TT	TT	GG	TT	CC	GG	GG	GG	TT	TT	CC	AA	GG	AA	AA	AA	AA	GG	AA	TT	GG	CC
CML144	CML144A	0.653595	0	100	Lowland Tropical	Lowland	W	TT	CC	TT	GG	GG	AA	CC	CC	CC	AA	CC	CC	AA	CC	CC	GG	GG	CC	GG	CC	TT	CC	GG	TT	TT	GG	CC	GG	GG	CC	CC	AA	AA	AA	AA	AA	GG	AA	GG	TT	GG	CC
CML145	CML145A	0.653595	0	99.4048	Lowland Tropical	Lowland	W	TT	CC	TT	GG	TT	AA	AA	CC	CC	TT	CC	CC	AA	GG	TT	GG	CC	CC	AA	CC	TT	TT	GG	TT	TT	GG	CC	GG	TT	CC	TT	GG	AA	AA	AA	GG	AA	AA	GG	TT	GG	AA
CML146	CML146A	0	0	100	Lowland Tropical	Lowland	W	AA	AA	CC	AA	GG	GG	AA	AA	AA	AA	CC	CC	AA	GG	CC	TT	CC	AA	GG	CC	CC	TT	GG	TT	TT	GG	CC	GG	GG	TT	CC	GG	GG	GG	GG	AA	AA	GG	AA	TT	GG	CC
CML147	CML147A	1.31579	0.653595	99.3506	Lowland Tropical	Lowland	W	TT	AA	TT	GG	GG	GG	CC	CC	AA	TT	CC	CC	AA	GG	CC	TT	GG	CC	GG	CC	TT	TT	AA	TT	CC	GG	CC	AA	TT	CC	CC	AA	AA	GG	AA	AA	GG	GG	GG	TT	AA	AA
CML148	CML148B	1.3245	1.30719	98.8506	Lowland Tropical	Lowland	W	TT	CA	TT	GG	TT	GG	CC	AA	AA	TT	TT	CC	AA	CC	TT	GG	CC	CC	AA	TT	TT	TT	GG	TT	CC	GG	CC	AA	TT	CC	CC	GG	GG	AA	GG	AA	GG	AA	GG	TT	GG	AA
CML149	CML149A	0.662252	1.30719	99.4083	Lowland Tropical	Lowland	W	AA	CC	TT	AA	GG	GG	AA	CC	AA	TT	CC	TT	AA	GG	CC	GG	GG	CC	AA	CC	CC	TT	AA	TT	TT	GG	CC	AA	TT	TT	CC	AA	AA	AA	AA	AA	AA	GG	GG	AA	AA	AA
CML150	CML150A	0.653595	0	100	Lowland Tropical	Lowland	W	TT	CC	TT	AA	GG	GG	AA	AA	AA	TT	TT	CC	AA	GG	TT	GG	GG	CC	GG	CC	TT	TT	GG	TT	CC	GG	GG	AA	TT	CC	CC	AA	GG	GG	AA	AA	GG	GG	AA	TT	AA	AA
CML151	CML151A	0.684932	4.57516	97.9592	Lowland Tropical	Lowland	W	AA	AA	TT	GG	GG	GG	CC	AA	AA	AA	CC	CC	AA	GG	CC	GG	GG	AA	AA	CC	TT	CC	GG	TT	CC	GG	GG	GG	TT	TT	TT	AA	GG	GG	GG	GG	GG	GG	AA	AA	AA	CC
CML152	CML152A	0	0	100	Lowland Tropical	Lowland	W	AA	AA	TT	GG	GG	AA	CC	AA	AA	AA	CC	CC	AA	GG	CC	GG	GG	CC	GG	CC	TT	CC	GG	TT	CC	AA	GG	AA	TT	TT	TT	AA	GG	GG	AA	GG	GG	GG	AA	AA	AA	CC
CML153	CML153A	1.31579	0.653595	100	Lowland Tropical	Lowland	W	AA	AA	TT	GG	TT	GG	CC	AA	CA	AA	TT	TT	GG	GG	CC	GG	GG	CA	AA	TT	TT	CC	GG	TT	TT	GG	CC	AA	TT	CC	CC	AA	GG	AA	GG	AA	GG	GG	GG	TT	GG	AA
CML154	CML154A	2.04082	3.92157	99.3976	Lowland Tropical	Lowland	W	TT	AA	TC	AA	TT	GG	CC	AA	AA	TT	CC	CC	AA	GG	TT	TT	CC	CC	AA	CC	TT	NN	GG	TT	TT	GG	CC	NN	GG	CC	CC	AA	GG	GG	AA	GG	GG	AA	GG	TT	AA	AA
CML155	CML155A	0	0	100	Lowland Tropical	Lowland	W	TT	AA	TT	GG	TT	AA	AA	AA	AA	TT	CC	TT	GG	GG	CC	GG	GG	CC	AA	CC	TT	CC	GG	CC	CC	AA	GG	AA	GG	TT	CC	GG	GG	GG	AA	AA	GG	GG	GG	TT	AA	CC
CML156	CML156A	0	0	100	Lowland Tropical	Lowland	W	TT	AA	TT	AA	TT	AA	AA	CC	AA	AA	CC	CC	GG	GG	CC	GG	GG	CC	GG	CC	TT	TT	GG	TT	TT	AA	GG	GG	GG	TT	CC	AA	GG	AA	AA	AA	GG	GG	GG	AA	AA	AA
CML157	CML157A	0.657895	0.653595	99.4286	Lowland Tropical	Lowland	W	TT	AA	TT	GG	GG	GG	AA	CC	CC	AA	TT	TT	GG	GG	CC	GG	CC	CC	AA	CC	TT	TT	GG	TT	CC	GG	CC	AA	GG	TT	CC	AA	GG	AA	AA	GG	GG	GG	GG	AA	GG	CC
CML158	CML158A	0.653595	0	99.4012	Lowland Tropical	Lowland	W	TT	AA	TT	GG	TT	GG	CC	AA	CC	AA	TT	TT	GG	GG	CC	GG	CC	CC	GA	TT	TT	CC	GG	TT	TT	GG	CC	AA	TT	CC	CC	AA	GG	AA	GG	AA	GG	GG	GG	TT	AA	AA
CML159	CML159A	0	0	99.4286	Lowland Tropical	Lowland	W	TT	AA	TT	GG	GG	GG	AA	CC	AA	TT	CC	CC	AA	GG	CC	TT	CC	AA	AA	TT	TT	TT	GG	CC	CC	GG	CC	GG	TT	CC	CC	AA	GG	AA	AA	AA	GG	GG	AA	TT	GG	CC
CML160	CML160A	0	0	99.4318	Lowland Tropical	Lowland	W	TT	AA	TT	AA	TT	AA	AA	AA	CC	AA	TT	CC	AA	CC	CC	TT	CC	CC	GG	TT	TT	TT	GG	TT	TT	GG	GG	AA	GG	CC	CC	GG	GG	AA	AA	AA	AA	GG	AA	TT	AA	CC
CML161	CML161B	0	0	98.8439	Lowland Tropical	Lowland	Y	AA	AA	TT	AA	GG	GG	CC	CC	CC	TT	TT	CC	AA	GG	TT	TT	CC	AA	GG	TT	TT	CC	GG	TT	CC	GG	GG	AA	TT	TT	CC	GG	AA	GG	GG	AA	GG	GG	AA	TT	AA	AA
CML162	CML162B	0.657895	0.653595	100	Lowland Tropical	Lowland	Y	TT	AA	TT	AA	TT	GG	CC	AA	CC	TT	CC	CC	GG	GG	CC	GG	CC	AA	GG	TT	CC	TT	GG	CC	CC	GG	GG	AA	GG	TT	CC	AA	AA	AA	GG	AA	GG	GG	GG	AA	AA	AA
CML163	CML163B	0	0.653595	99.4318	Lowland Tropical	Lowland	Y	AA	AA	TT	AA	TT	GG	CC	CC	CC	TT	TT	CC	AA	GG	CC	GG	CC	AA	AA	CC	TT	TT	GG	TT	CC	GG	GG	GG	GG	TT	CC	AA	GG	GG	AA	AA	GG	AA	GG	TT	AA	AA
CML164	CML164B	0	0	99.4186	Lowland Tropical	Lowland	Y	TT	CC	TT	GG	TT	AA	CC	CC	AA	AA	CC	CC	AA	GG	CC	TT	CC	CC	GG	TT	TT	TT	GG	CC	TT	GG	CC	AA	TT	TT	CC	AA	GG	AA	AA	AA	GG	AA	AA	TT	AA	AA
CML165	CML165A	0.653595	0	100	Lowland Tropical	Lowland	Y	AA	AA	CC	GG	TG	AA	CC	CC	AA	TT	CC	TT	GG	GG	CC	TT	GG	CC	GG	TT	CC	CC	GG	CC	CC	GG	GG	AA	TT	CC	CC	AA	GG	AA	AA	AA	AA	AA	GG	AA	GG	CC
CML166	CML166A	0	0	100	Lowland Tropical	Lowland	Y	AA	CC	TT	AA	TT	AA	CC	CC	AA	AA	CC	CC	AA	GG	TT	GG	GG	AA	GG	CC	TT	CC	AA	TT	TT	AA	GG	GG	GG	CC	CC	GG	AA	GG	GG	AA	AA	GG	AA	TT	GG	CC
CML167	CML167B	0.662252	1.30719	99.4253	Lowland Tropical	Lowland	Y	AA	AA	TT	GG	GG	GG	CC	AA	AA	TT	CC	CC	AA	GG	TT	GG	GG	CC	GG	TT	TT	CC	GG	TT	CC	GG	CC	AA	GG	TT	TT	AA	AA	AA	GG	AA	GG	GG	GG	AA	GG	AA
CML168	CML168A	0	0	100	Lowland Tropical	Lowland	Y	TT	AA	TT	AA	TT	AA	AA	AA	AA	TT	CC	CC	AA	GG	TT	TT	CC	CC	GG	TT	TT	CC	GG	TT	TT	GG	GG	GG	TT	TT	TT	GG	AA	AA	GG	AA	GG	AA	AA	TT	AA	AA
CML169	CML169A	0.662252	1.30719	98.5612	Lowland Tropical	Lowland	Y	AA	CC	TT	AA	TT	GG	AA	CC	CC	TT	CC	CC	AA	CC	TT	TT	NN	CC	AA	TT	TT	TT	GG	TT	TT	GG	CC	AA	GG	TT	CC	AA	GG	AA	AA	AA	GG	AA	AA	TT	AA	CC
CML170	CML170A	2.01342	2.61438	100	Lowland Tropical	Lowland	Y	AA	AA	TT	GG	TT	AA	AA	CC	AA	TT	CC	CC	AA	GG	CC	GG	NN	CC	AA	CC	TT	TT	GG	CC	TT	GG	GG	AA	TT	CC	CC	GG	AA	AA	GG	AA	AA	AA	AA	TT	AA	AA
CML171	CML171B	0	0	99.4318	Lowland Tropical	Lowland	Y	TT	CC	TT	GG	GG	AA	CC	CC	AA	TT	CC	CC	AA	CC	TT	TT	GG	AA	GG	TT	TT	TT	GG	TT	CC	GG	GG	GG	TT	TT	CC	AA	GG	AA	GG	AA	GG	AA	AA	TT	GG	CC
CML172	CML172B	0	0.653595	98.8571	Lowland Tropical	Lowland	Y	TT	CC	TT	GG	GG	AA	CC	CC	AA	TT	CC	CC	AA	CC	TT	TT	GG	AA	GG	TT	TT	TT	GG	TT	CC	GG	GG	GG	TT	TT	CC	AA	GG	AA	GG	AA	GG	AA	AA	TT	GG	CC
CML173	CML173A	0	0.653595	100	Subtropical/Mid-altitude	Subtropical	W	TT	CC	TT	GG	GG	AA	AA	CC	CC	TT	CC	CC	AA	GG	TT	TT	GG	CC	GG	CC	TT	TT	GG	CC	TT	GG	GG	GG	GG	TT	CC	GG	GG	AA	GG	AA	GG	GG	GG	TT	AA	CC
CML174	CML174A	0	1.30719	100	Subtropical/Mid-altitude	Subtropical	W	AA	CC	TT	GG	GG	AA	CC	AA	AA	TT	NN	CC	AA	CC	CC	TT	GG	CC	GG	TT	TT	NN	AA	TT	TT	AA	CC	AA	GG	TT	CC	GG	AA	AA	GG	AA	GG	GG	GG	AA	GG	CC
CML175	CML175A	0	1.30719	100	Subtropical/Mid-altitude	Subtropical	W	TT	AA	TT	GG	TT	GG	CC	AA	CC	TT	TT	CC	AA	GG	CC	TT	CC	AA	GG	TT	CC	CC	AA	TT	TT	GG	GG	GG	TT	TT	CC	AA	GG	AA	GG	AA	GG	GG	AA	TT	GG	CC
CML176	CML176B	0	0.653595	100	Subtropical/Mid-altitude	Subtropical	W	TT	CC	TT	AA	GG	AA	CC	CC	CC	TT	TT	CC	GG	GG	TT	TT	CC	AA	AA	CC	CC	TT	GG	TT	TT	GG	CC	GG	TT	CC	CC	AA	AA	AA	GG	AA	GG	GG	GG	TT	AA	AA
CML177	CML177A	0	0	100	Subtropical/Mid-altitude	Subtropical	W	TT	CC	CC	GG	TT	GG	CC	AA	CC	TT	CC	CC	AA	CC	TT	TT	CC	CC	GG	CC	CC	CC	GG	TT	CC	GG	GG	GG	GG	TT	TT	GG	AA	AA	GG	AA	GG	GG	AA	AA	GG	CC
CML178	CML178A	0	0.653595	100	Subtropical/Mid-altitude	Subtropical	W	TT	CC	TT	AA	GG	AA	CC	CC	AA	TT	CC	CC	AA	GG	CC	GG	GG	CC	GG	CC	TT	CC	GG	TT	TT	AA	GG	AA	TT	CC	CC	AA	AA	AA	GG	AA	GG	AA	AA	TT	AA	AA
CML179	CML179A	10.0775	15.6863	97.9381	Subtropical/Mid-altitude	Subtropical	W	TT	CC	TC	NN	GG	AA	CA	CC	CC	NN	CC	CC	GG	CC	TT	NN	CC	AA	GG	TT	CC	TT	GG	TT	TT	GA	GC	GG	GG	TT	TT	AA	AA	AA	AA	GA	GG	NN	NN	TA	NN	CC
CML180	CML180A	0	0	98.0263	Subtropical/Mid-altitude	Subtropical	W	TT	AA	CC	GG	TT	AA	AA	AA	AA	TT	TT	CC	GG	GG	TT	TT	CC	AA	GG	CC	CC	CC	AA	TT	CC	AA	GG	AA	TT	TT	TT	GG	AA	AA	AA	AA	AA	AA	AA	TT	AA	AA
CML181	CML181A	1.97368	0.653595	99.3939	Subtropical/Mid-altitude	Subtropical	W	TT	AA	TT	GG	TT	AA	CA	CC	CC	AA	TT	CC	AA	GG	CC	TT	GG	AA	GG	CC	TT	TT	AA	CC	CC	AA	GG	AA	GG	TT	CC	AA	GG	GG	GG	AA	GG	GG	GG	AA	GG	CC
CML182	CML182A	0.653595	0	100	Subtropical/Mid-altitude	Subtropical	W	AA	CC	TT	AA	GG	GG	AA	CC	AA	AA	TT	CC	GG	GG	TT	TT	GG	AA	AA	CC	TT	CC	GG	CC	TT	AA	GG	AA	GG	TT	CC	GG	AA	AA	GG	GG	AA	GG	AA	AA	GG	AA
CML183	CML183A	1.31579	0.653595	100	Subtropical/Mid-altitude	Subtropical	W	TT	CC	TT	AA	TT	AA	CC	CC	CC	TT	CC	CC	GG	GG	TT	TT	CC	AA	AA	CC	TT	CC	GG	TT	TT	GG	CC	GG	GG	TT	CC	AA	AA	AA	AA	GA	GG	GG	AA	AA	GG	CC
CML184	CML184A	1.33333	1.96078	98.7805	Subtropical/Mid-altitude	Subtropical	W	TT	CC	TT	GG	TT	AA	CC	CC	AA	TT	CC	CC	GG	GG	TT	TT	CC	CC	AA	CC	TT	NN	GG	TT	TT	GG	GG	AA	TT	TT	TT	AA	AA	AA	AA	AA	GG	AA	AA	TT	AA	AA
CML185	CML185A	1.96078	0	100	Subtropical/Mid-altitude	Subtropical	W	TT	AA	TT	GG	TT	AA	CA	CC	CC	AA	TT	CC	AA	GG	CC	TT	GG	AA	GG	CC	TT	TT	AA	CC	CC	AA	GG	AA	GG	TT	CC	AA	GG	GA	GG	AA	GG	GG	GG	AA	GG	CC
CML186	CML186B	0	0.653595	100	Subtropical/Mid-altitude	Subtropical	W	TT	AA	TT	GG	TT	GG	CC	AA	AA	TT	CC	CC	AA	CC	TT	GG	GG	AA	GG	CC	CC	CC	AA	TT	CC	GG	CC	AA	TT	TT	CC	AA	AA	AA	AA	AA	AA	AA	GG	TT	GG	AA
CML187	CML187B	0	1.96078	100	Subtropical/Mid-altitude	Subtropical	Y	TT	CC	TT	NN	GG	AA	AA	AA	CC	TT	CC	CC	AA	CC	CC	GG	GG	CC	AA	CC	TT	CC	GG	TT	CC	GG	CC	AA	TT	TT	CC	AA	AA	AA	GG	AA	GG	GG	AA	AA	GG	AA
CML188	CML188B	0	5.88235	100	Subtropical/Mid-altitude	Subtropical	Y	AA	CC	TT	GG	GG	AA	AA	AA	CC	TT	TT	CC	AA	GG	CC	TT	GG	NN	AA	TT	TT	CC	GG	CC	CC	GG	CC	AA	TT	CC	TT	GG	AA	GG	GG	AA	AA	GG	AA	AA	AA	CC
CML189	CML189A	0	1.30719	100	Subtropical/Mid-altitude	Subtropical	Y	AA	CC	TT	GG	GG	AA	CC	AA	AA	TT	CC	CC	GG	GG	CC	TT	GG	AA	AA	CC	TT	TT	AA	CC	TT	AA	GG	AA	GG	TT	CC	AA	AA	AA	GG	AA	GG	GG	GG	AA	AA	AA
CML190	CML190A	0.653595	0	100	Subtropical/Mid-altitude	Subtropical	Y	TT	CC	CC	GG	GG	AA	CC	AA	AA	TT	CC	CC	GG	GG	CC	GG	GG	CC	AA	TT	CC	TT	GG	CC	CC	AA	GG	AA	TT	CC	CC	GG	GG	GG	AA	AA	GG	GG	AA	AA	AA	AA
CML191	CML191A	2.68456	2.61438	100	Subtropical/Mid-altitude	Subtropical	Y	TT	CC	CC	GG	TG	AA	CC	AA	AA	TA	CC	CC	GG	GG	CC	GG	GG	CC	AA	TT	CC	CC	GG	CC	CC	AA	GG	AA	TT	CC	CC	GG	GG	GG	AA	AA	GG	GG	AA	AA	AA	AA
CML192	CML192A	1.33333	1.96078	99.4152	Subtropical/Mid-altitude	Subtropical	Y	TT	CC	TT	NN	GG	GG	CC	CC	CC	AA	TT	CC	AA	GG	TT	GG	GG	CC	GG	TT	TT	TT	GG	TT	NN	AA	GG	AA	TT	TT	CC	AA	AA	GG	GG	GG	GG	GG	GG	AA	AA	AA
CML193	CML193A	0.689655	5.22876	100	Subtropical/Mid-altitude	Subtropical	Y	AA	CC	CC	GG	GG	AA	CC	CC	CC	AA	NN	CC	GG	GG	TT	GG	GG	AA	AA	CC	TT	CC	AA	CC	TT	AA	GG	AA	GG	CC	CC	GG	AA	AA	AA	AA	GG	AA	AA	AA	GG	AA
CML194	CML194A	2	1.96078	100	Subtropical/Mid-altitude	Subtropical	Y	AA	AA	TT	AA	GG	GG	CC	AA	AA	TA	TT	CC	AA	GG	TT	GG	GG	AA	AA	CC	TT	CC	AA	CC	TT	AA	GG	AA	GG	CC	CC	GG	AA	AA	AA	AA	GG	GG	AA	AA	GG	AA
CML195	CML195A	0	15.6863	98.0769	Subtropical/Mid-altitude	Africa MA/ST	W	AA	CC	CC	GG	TT	GG	CC	AA	NN	NN	TT	CC	AA	GG	CC	GG	CC	AA	AA	NN	TT	CC	AA	TT	TT	GG	GG	AA	TT	TT	TT	GG	AA	GG	GG	NN	GG	AA	GG	AA	AA	CC
CML196	CML196A	0	7.84314	92.437	Subtropical/Mid-altitude	Africa MA/ST	W	AA	CC	CC	NN	GG	GG	CC	CC	AA	TT	CC	TT	GG	GG	TT	TT	GG	CC	GG	TT	CC	TT	AA	TT	TT	GG	GG	AA	TT	NN	TT	GG	AA	AA	GG	AA	GG	AA	GG	AA	AA	AA
CML197	CML197A	1.30719	0	100	Subtropical/Mid-altitude	Africa MA/ST	W	TT	CC	TT	AA	GG	GG	CC	CC	AA	AA	TT	CC	AA	GG	TT	TT	GG	AA	GG	CC	TT	CC	GG	TT	TT	AA	CC	GG	GG	TT	TT	GG	GG	AA	GG	AA	AA	AA	GG	TT	GG	AA
CML198	CML198A	0	5.22876	100	Subtropical/Mid-altitude	Africa MA/ST	W	TT	CC	TT	AA	GG	AA	AA	CC	CC	TT	CC	TT	AA	GG	TT	TT	GG	AA	GG	CC	TT	TT	GG	TT	TT	AA	GG	AA	GG	CC	TT	AA	AA	AA	GG	AA	GG	AA	AA	TT	GG	AA
CML199	CML199A	1.31579	0.653595	100	Subtropical/Mid-altitude	Africa MA/ST	W	TT	CC	TT	GG	TT	GG	AA	AA	AA	TT	TC	CC	AA	GG	TT	TT	CC	AA	AA	CC	TT	CC	AA	CC	TT	GG	GG	AA	GG	CC	TT	GG	GG	GG	GG	GG	GG	GG	GG	AA	GG	AA
CML200	CML200A	1.97368	0.653595	100	Subtropical/Mid-altitude	Africa MA/ST	W	TT	AA	CC	GG	GG	AA	AA	CC	AA	TT	CC	CC	GG	GG	CC	TT	GG	CC	AA	CC	CC	CC	GG	CC	TT	GG	GG	AA	GG	CC	TT	GA	GG	AA	GG	AA	AA	GG	AA	TT	AA	AA
CML201	CML201A	1.30719	0	100	Subtropical/Mid-altitude	Africa MA/ST	W	AA	AA	CC	GG	TT	AA	AA	CC	AA	AA	CC	CC	AA	CC	CC	TT	CC	CC	GG	TT	TT	TT	AA	TT	TC	GG	GG	AA	TT	TT	TT	GG	GG	AA	AA	AA	GG	GG	GG	AA	AA	CC
CML202	CML202B	0.653595	0	100	Subtropical/Mid-altitude	Africa MA/ST	W	AA	CC	TT	GG	TT	GG	CC	CC	CC	TT	TT	TT	AA	CC	CC	GG	GG	CC	AA	CC	TT	TT	AA	TT	TT	GG	CC	GG	GG	TT	TT	GG	AA	AA	AA	GG	AA	AA	GG	AA	AA	CC
CML203	CML203A	0	6.53595	99.3671	Subtropical/Mid-altitude	Africa MA/ST	W	TT	NN	CC	GG	TT	GG	AA	AA	AA	TT	TT	CC	NN	CC	TT	GG	GG	AA	AA	TT	CC	CC	GG	TT	CC	GG	CC	GG	TT	TT	TT	GG	AA	AA	AA	AA	GG	AA	GG	AA	GG	AA
CML204	CML204B	0	1.30719	100	Subtropical/Mid-altitude	Africa MA/ST	W	AA	AA	CC	AA	GG	AA	CC	AA	AA	AA	TT	TT	AA	GG	TT	GG	GG	CC	GG	TT	TT	CC	GG	TT	TT	GG	CC	AA	TT	TT	TT	AA	GG	AA	AA	AA	GG	AA	GG	AA	AA	AA
CML205	CML205A	0	7.18954	98.6486	Subtropical/Mid-altitude	Africa MA/ST	W	AA	NN	CC	GG	TT	AA	AA	CC	NN	TT	CC	TT	GG	CC	TT	GG	CC	CC	GG	TT	TT	TT	GG	TT	TT	GG	CC	AA	TT	TT	TT	GG	AA	GG	GG	AA	NN	GG	AA	TT	AA	AA
CML206	CML206A	2.3622	16.9935	100	Subtropical/Mid-altitude	Africa MA/ST	W	AA	NN	CC	AA	TT	GG	AA	NN	AA	NN	CC	CC	AA	GG	TT	TT	NN	CC	GG	CC	TT	NN	AA	NN	TT	GG	GG	AA	GG	TT	TT	AA	AA	NN	AA	GG	GG	GG	AA	AA	GA	AA
CML207	CML207A	0.653595	0	99.4152	Subtropical/Mid-altitude	Africa MA/ST	W	AA	CC	TT	GG	TT	GG	CC	CC	CC	TT	TT	TT	AA	CC	CC	GG	GG	CC	AA	CC	TT	TT	AA	TT	TT	GG	CC	GG	GG	TT	TT	GG	AA	AA	AA	GG	AA	AA	GG	AA	AA	CC
CML208	CML208A	0	0	94.0171	Subtropical/Mid-altitude	Africa MA/ST	W	AA	AA	CC	AA	GG	AA	CC	AA	AA	AA	TT	TT	AA	GG	TT	GG	GG	CC	GG	TT	TT	CC	GG	TT	TT	GG	CC	AA	TT	TT	TT	AA	GG	AA	AA	AA	GG	AA	GG	AA	AA	AA
CML209	CML209A	0	6.53595	98.3333	Subtropical/Mid-altitude	Africa MA/ST	W	AA	NN	CC	GG	GG	AA	CC	CC	AA	TT	CC	CC	GG	CC	CC	GG	CC	CC	AA	CC	CC	CC	AA	CC	CC	GG	CC	AA	TT	TT	TT	GG	GG	GG	AA	AA	GG	AA	AA	TT	AA	NN
CML210	CML210B	0	1.30719	95.4839	Subtropical/Mid-altitude	Africa MA/ST	W	TT	AA	TT	GG	GG	AA	AA	CC	CC	TT	CC	CC	GG	GG	CC	GG	CC	CC	AA	CC	TT	TT	GG	TT	TT	AA	CC	GG	TT	CC	TT	AA	GG	AA	GG	AA	AA	AA	GG	TT	AA	AA
CML211	CML211A	0	0	100	Subtropical/Mid-altitude	Africa MA/ST	W	TT	CC	TT	GG	TT	AA	CC	AA	AA	AA	CC	TT	GG	CC	TT	TT	CC	CC	GG	CC	TT	CC	GG	TT	TT	GG	CC	GG	TT	CC	TT	GG	AA	GG	AA	AA	GG	AA	GG	TT	AA	AA
CML212	CML212B	0.704225	7.18954	99.4118	Subtropical/Mid-altitude	Africa MA/ST	W	TT	CC	TT	GG	GG	NN	AA	CC	CC	TT	CC	TT	GG	NN	CC	GG	GG	AA	GG	TT	CC	CC	GG	TT	CC	AA	GG	GG	GG	CC	TT	GG	AA	GG	AA	GG	AA	GG	GG	TT	AA	AA
CML213	CML213B	0	5.88235	96.5753	Subtropical/Mid-altitude	Africa MA/ST	W	AA	NN	CC	AA	TT	AA	CC	CC	AA	TT	CC	CC	GG	GG	CC	TT	GG	CC	AA	CC	TT	CC	GG	TT	TT	AA	GG	AA	TT	TT	TT	GG	AA	GG	AA	AA	AA	AA	GG	TT	GG	CC
CML214	CML214A	0	0	100	Subtropical/Mid-altitude	Africa MA/ST	W	AA	AA	CC	AA	TT	GG	CC	AA	AA	TT	TT	TT	AA	GG	CC	GG	CC	AA	AA	CC	TT	CC	GG	TT	CC	GG	GG	AA	TT	TT	TT	GG	AA	GG	GG	GG	GG	AA	AA	AA	AA	CC
CML215	CML215A	0	0.653595	100	Subtropical/Mid-altitude	Africa MA/ST	W	AA	AA	CC	AA	TT	GG	CC	AA	AA	AA	CC	TT	AA	GG	CC	GG	CC	AA	AA	CC	TT	CC	AA	TT	CC	GG	GG	AA	TT	TT	TT	GG	AA	GG	GG	GG	GG	AA	AA	AA	AA	CC
CML216	CML216A	0	0.653595	100	Subtropical/Mid-altitude	Africa MA/ST	W	AA	AA	CC	AA	TT	GG	CC	AA	AA	TT	TT	TT	AA	GG	CC	GG	CC	AA	AA	CC	TT	CC	GG	TT	CC	GG	GG	AA	TT	TT	TT	GG	AA	GG	GG	GG	GG	AA	AA	AA	AA	CC
CML217	CML217A	2.01342	2.61438	100	Lowland Tropical	Africa Lowland	Y	TT	CC	TT	GG	TT	GG	CC	CC	CC	AA	NN	TT	GG	GG	CC	TT	GC	AA	AA	TT	TT	TT	GG	TT	TT	GG	CC	AA	TT	NN	TT	AA	GG	AA	AA	AA	GG	AA	AA	TT	GG	AA
CML218	CML218B	0.704225	7.18954	100	Lowland Tropical	Africa Lowland	W	AA	AA	CC	GG	GG	GG	NN	AA	AA	NN	CC	CC	AA	GG	TT	TT	GG	NN	AA	CC	NN	CC	GG	TT	CC	GG	GG	AA	TT	CC	TT	AA	AA	NN	AA	GG	AA	AA	AA	AA	GG	AA
CML219	CML219B	0.657895	0.653595	99.3976	Lowland Tropical	Africa Lowland	W	AA	CC	TT	AA	GG	AA	CC	CC	AA	TT	CC	TT	AA	GG	CC	GG	GG	CC	AA	CC	TT	CC	GG	TT	TT	AA	CC	AA	TT	CC	TT	AA	AA	AA	GG	AA	AA	AA	GG	AA	AA	AA
CML220	CML220B	1.40845	7.18954	99.2857	Lowland Tropical	Africa Lowland	W	AA	CC	TT	AA	TT	AA	CC	AA	AA	TT	NN	CC	GG	GG	CC	GG	GG	AA	GG	CC	TT	CC	GG	TT	CC	AA	CC	GA	TT	TT	TT	AA	AA	AA	AA	AA	AA	AA	GG	AA	GG	AA
CML221	CML221B	0	18.9542	100	Lowland Tropical	Africa Lowland	W	AA	CC	CC	AA	NN	GG	AA	CC	AA	TT	TT	TT	GG	CC	CC	TT	GG	AA	NN	CC	TT	TT	GG	TT	TT	GG	CC	NN	NN	TT	TT	AA	AA	NN	GG	AA	AA	GG	GG	NN	GG	NN
CML222	CML222B	2.7972	6.53595	97.7941	Lowland Tropical	Africa Lowland	W	AA	CC	TT	GG	TT	AA	AA	CC	AA	TT	CC	CC	AA	GG	CC	TT	CC	AA	GG	TT	TT	CC	GG	TT	TT	GG	GG	AA	TG	CC	TT	AA	GG	AA	GG	GG	AA	GG	GA	TT	AA	CC
CML223	CML223B	0.694444	5.88235	98.0392	Lowland Tropical	Africa Lowland	Y	TT	CC	TT	AA	TT	GG	CC	CC	AA	AA	TT	CC	AA	CC	TT	TT	NN	CC	GG	TT	TT	CC	GG	TT	TT	GG	GG	AA	TT	CC	TT	AA	AA	AA	GG	AA	GG	GG	AA	TT	AA	CC
CML224	CML224B	0	5.22876	100	Lowland Tropical	Africa Lowland	Y	AA	NN	TT	GG	TT	GG	CC	CC	AA	AA	TT	TT	AA	GG	CC	TT	GG	CC	GG	CC	CC	CC	GG	TT	TT	GG	GG	AA	TT	TT	TT	AA	AA	AA	AA	AA	GG	GG	GG	TT	AA	AA
CML225	CML225B	0	3.26797	100	Lowland Tropical	Africa Lowland	Y	AA	CC	TT	AA	GG	GG	CC	CC	AA	NN	CC	TT	AA	GG	CC	TT	CC	CC	GG	NN	TT	TT	GG	NN	TT	GG	GG	GG	TT	TT	TT	GG	AA	AA	AA	AA	AA	AA	AA	AA	GG	CC
CML226	CML226B	0	11.1111	100	Lowland Tropical	Africa Lowland	Y	NN	NN	TT	NN	TT	GG	AA	CC	AA	TT	TT	CC	AA	GG	TT	GG	CC	NN	GG	TT	TT	CC	GG	TT	TT	GG	NN	GG	TT	CC	TT	NN	NN	AA	AA	AA	GG	AA	AA	TT	AA	AA
CML227	CML227B	0.662252	1.30719	100	Lowland Tropical	Africa Lowland	Y	TT	CC	TT	AA	TT	GG	CC	CC	AA	AA	TT	CC	GG	CC	TT	GG	CC	AA	GG	CC	TT	CC	GG	TT	CC	GG	GG	GG	TT	CC	TT	AA	AA	AA	AA	AA	GG	GG	AA	AA	GG	CC
CML228	CML228B	0	14.3791	100	Lowland Tropical	Africa Lowland	Y	AA	NN	TT	AA	TT	GG	CC	CC	AA	AA	CC	CC	AA	NN	TT	GG	CC	CC	NN	CC	TT	TT	GG	TT	CC	GG	GG	GG	TT	NN	TT	GG	AA	AA	AA	AA	GG	AA	NN	AA	AA	AA
CML229	CML229B	0	14.3791	100	Lowland Tropical	Africa Lowland	Y	AA	CC	CC	AA	TT	GG	CC	AA	AA	AA	CC	CC	GG	GG	TT	GG	CC	NN	AA	TT	TT	TT	GG	NN	TT	GG	GG	GG	TT	TT	TT	NN	GG	AA	NN	AA	AA	GG	NN	TT	AA	NN
CML230	CML230A	0	7.18954	99.3865	Lowland Tropical	Africa Lowland	W	TT	CC	TT	GG	GG	NN	AA	CC	CC	TT	CC	TT	AA	GG	TT	TT	CC	NN	GG	CC	CC	TT	GG	CC	TT	GG	CC	GG	GG	TT	TT	GG	GG	AA	AA	AA	GG	AA	GG	TT	AA	CC
CML231	CML231A	0	1.30719	100	Lowland Tropical	Africa Lowland	W	TT	AA	CC	GG	GG	GG	AA	CC	AA	AA	TT	TT	AA	CC	TT	GG	CC	CC	AA	CC	CC	TT	GG	TT	CC	GG	CC	AA	GG	CC	TT	AA	GG	GG	GG	AA	GG	AA	GG	TT	AA	AA
CML232	CML232A	1.97368	0.653595	100	Lowland Tropical	Africa Lowland	W	TT	CC	TT	GG	GG	GG	AA	CC	CA	TT	CC	TT	AA	CC	NN	TT	CC	CC	AA	CC	TT	TT	GG	TT	CC	GG	CC	AA	TT	TT	TT	AA	AA	AA	GG	AA	AA	GG	AA	TT	AA	CC
CML233	CML233A	2.64901	1.30719	98.7952	Lowland Tropical	Africa Lowland	W	AA	CC	TT	GG	GG	GG	AA	CC	AA	TT	CC	TT	AA	CC	CC	GG	CC	CC	GG	CC	CC	CC	GG	TT	CC	GG	GG	GG	TT	CC	TT	AA	GG	GG	GG	AA	GG	AA	GA	TT	GG	AA
CML234	CML234A	1.35135	3.26797	100	Lowland Tropical	Africa Lowland	W	TT	CC	TT	GG	GG	GG	AA	CC	AA	TT	CC	TT	AA	CC	TC	TT	CC	CC	AA	CC	TT	TT	GG	TT	CC	GG	CC	AA	TT	TT	TT	AA	AA	AA	GG	AA	AA	GG	AA	TT	AA	CC
CML235	CML235A	0	6.53595	98.2353	Lowland Tropical	Africa Lowland	W	TT	NN	CC	GG	GG	AA	AA	CC	CC	TT	CC	CC	AA	GG	TT	TT	GG	AA	AA	CC	CC	TT	GG	TT	CC	GG	GG	AA	TT	TT	TT	AA	AA	AA	AA	GG	GG	GG	AA	TT	AA	AA
CML236	CML236B	0	5.88235	97.5	Lowland Tropical	Africa Lowland	W	TT	NN	CC	GG	TT	AA	CC	CC	CC	AA	TT	CC	GG	GG	TT	GG	CC	CC	GG	TT	TT	TT	GG	TT	CC	GG	GG	AA	GG	CC	TT	AA	NN	NN	AA	AA	GG	GG	AA	TT	GG	CC
CML237	CML237B	0	0.653595	100	Lowland Tropical	Africa Lowland	W	TT	AA	TT	GG	TT	GG	CC	CC	CC	TT	TT	CC	GG	GG	CC	TT	GG	CC	AA	TT	TT	CC	GG	TT	TT	GG	GG	AA	TT	CC	TT	GG	AA	AA	AA	AA	AA	GG	GG	AA	GG	AA
CML238	CML238B	0	3.92157	99.3506	Lowland Tropical	Africa Lowland	W	TT	CC	CC	GG	GG	AA	CC	AA	CC	AA	CC	CC	AA	CC	CC	GG	GG	CC	GG	TT	TT	CC	AA	CC	TT	GG	CC	AA	TT	CC	TT	AA	GG	AA	GG	AA	GG	GG	GG	TT	GG	AA
CML239	CML239A	0.657895	0.653595	100	Highland Tropical	Highland	W	TT	CC	TT	GG	GG	AA	CC	CC	AA	AA	TT	CC	AA	CC	CC	TT	GG	AA	AA	CC	CC	TT	GG	CC	CC	GG	GG	AA	GG	TT	TT	GG	AA	AA	GG	AA	GG	AA	GG	AA	GG	CC
CML240	CML240A	0	8.49673	58.9552	Highland Tropical	Highland	W	TT	NN	NN	GG	GG	GG	CC	AA	AA	AA	NN	CC	GG	GG	CC	GG	NN	CC	NN	CC	TT	CC	GG	CC	CC	GG	GG	AA	GG	TT	TT	GG	AA	AA	AA	AA	GG	AA	GG	AA	GG	AA
CML241	CML241A	0.662252	1.30719	99.4012	Highland Tropical	Highland	W	TT	CC	CC	GG	GG	GG	CC	CC	AA	AA	CC	CC	AA	GG	TT	TT	GG	CC	AA	CC	TT	TT	GG	NN	CC	AA	GG	AA	GG	TT	TT	GG	AA	GG	AA	AA	GG	AA	GG	AA	AA	AA
CML242	CML242A	1.33333	1.96078	100	Highland Tropical	Highland	W	TT	CC	CC	GG	GG	GG	CC	CC	AA	AA	CC	CC	AA	GG	TT	TT	GG	CC	AA	CC	NN	TT	GG	TT	CC	AA	GG	AA	GG	TT	TT	GG	AA	GG	AA	AA	GG	AA	GG	AA	AA	AA
CML243	CML243A	1.97368	0.653595	99.4012	Highland Tropical	Highland	W	TT	CC	CC	GG	GG	GG	CC	CC	AA	AA	CC	CC	AA	GG	TT	TT	GG	CC	GG	CC	CC	TT	GG	TT	CC	AA	GG	AA	GG	TT	TT	GG	AA	GG	AA	AA	GG	AA	GG	AA	AA	AA
CML244	CML244A	0.724638	9.80392	99.3333	Highland Tropical	Highland	W	TT	CC	CC	GG	GG	GG	CC	CC	AA	TT	NN	CC	AA	NN	TT	TT	GG	CC	AA	CC	TT	NN	GG	CC	CC	AA	GG	AA	GG	TT	TT	GG	AA	GG	AA	AA	GG	AA	GG	AA	AA	AA
CML245	CML245A	0	0.653595	100	Highland Tropical	Highland	Y	TT	AA	CC	GG	TT	GG	CC	CC	NN	AA	TT	TT	GG	CC	CC	GG	GG	CC	AA	CC	CC	TT	GG	TT	CC	AA	GG	GG	GG	CC	TT	GG	AA	AA	AA	AA	AA	AA	GG	AA	GG	AA
CML246	CML246B	2.64901	1.30719	100	Highland Tropical	Highland	W	AA	AA	TT	AA	GG	AA	CC	CC	AA	TT	CC	CC	AA	GG	TT	TT	GG	CC	GG	CC	TT	CC	GG	TT	CC	GG	GC	AA	GG	CC	TT	AA	AA	AA	GG	AA	AA	AA	GG	AA	GG	AA
CML247	CML247A	0.653595	0	100	Lowland Tropical	Lowland	W	TT	CC	TT	GG	GG	GG	AA	CC	CC	TT	CC	TT	AA	CC	CC	GG	CC	CC	GG	CC	TT	TT	GG	TT	TT	GG	GG	AA	TT	TT	TT	AA	GG	AA	AA	GG	GG	AA	AA	TT	GG	AA
CML248	CML248A	0	2.61438	99.4152	Lowland Tropical	Lowland	W	AA	CC	TT	GG	NN	AA	CC	CC	AA	TT	TT	CC	AA	CC	TT	TT	GG	CC	AA	TT	TT	CC	GG	TT	TT	GG	GG	AA	GG	TT	TT	AA	AA	AA	AA	GG	GG	GG	AA	TT	AA	CC
CML249	CML249A	0	8.49673	99.4118	Lowland Tropical	Lowland	W	AA	NN	TT	GG	TT	AA	CC	CC	CC	AA	CC	NN	GG	CC	NN	TT	GG	AA	NN	CC	TT	CC	GG	TT	CC	GG	CC	AA	GG	CC	TT	GG	AA	GG	AA	AA	GG	GG	AA	TT	GG	NN
CML250	CML250A	1.33333	1.96078	98.8439	Lowland Tropical	Lowland	W	AA	CC	TT	GG	GG	GG	AA	AA	AA	TT	CC	CC	AA	CC	TT	TT	GG	NN	AA	CC	TT	TT	GG	TT	TT	GG	CC	AA	GG	CC	TT	GG	GG	AA	AA	AA	GG	AA	AA	TT	AA	CC
CML251	CML251A	0	1.30719	95.122	Lowland Tropical	Lowland	W	TT	CC	TT	GG	GG	AA	AA	AA	AA	AA	CC	TT	AA	GG	CC	TT	GG	CC	AA	CC	TT	CC	GG	TT	CC	GG	CC	AA	TT	TT	TT	AA	AA	AA	GG	AA	AA	GG	AA	TT	GG	CC
CML252	CML252A	0.657895	0.653595	100	Lowland Tropical	Lowland	W	TT	AA	TT	GG	GG	NN	CC	CC	CC	TT	CC	TT	AA	GG	TT	TT	GG	AA	AA	CC	CC	TT	GG	TT	TT	GG	GG	AA	TT	TT	TT	AA	GG	AA	AA	AA	AA	GG	GG	TT	GG	CC
CML253	CML253A	0.653595	0	100	Lowland Tropical	Lowland	W	TT	CC	TT	GG	TT	AA	CC	CC	AA	TT	CC	CC	AA	CC	CC	TT	GG	CC	AA	TT	TT	TT	GG	TT	CC	GG	CC	AA	GG	TT	TT	AA	GG	AA	GG	AA	GG	GG	AA	TT	GG	CC
CML254	CML254A	0.653595	0	100	Lowland Tropical	Lowland	W	TT	AA	TT	AA	GG	GG	AA	CC	CC	TT	TT	CC	AA	CC	CC	GG	GG	CC	GG	TT	CC	TT	GG	TT	TT	GG	CC	GG	TT	CC	TT	AA	GG	AA	AA	AA	GG	AA	GG	TT	GG	AA
CML255	CML255A	0	0.653595	100	Lowland Tropical	Lowland	W	AA	CC	TT	AA	GG	GG	AA	CC	CC	TT	CC	CC	AA	CC	CC	TT	CC	CC	AA	TT	CC	TT	AA	TT	TT	GG	CC	GG	TT	CC	TT	AA	GG	AA	AA	AA	GG	AA	AA	TT	GG	CC
CML256	CML256A	0.653595	0	100	Lowland Tropical	Lowland	W	AA	CC	TT	GG	GG	GG	AA	AA	AA	TT	CC	TT	AA	GC	CC	TT	GG	AA	GG	TT	TT	TT	GG	TT	CC	GG	CC	AA	TT	TT	TT	AA	GG	AA	AA	AA	GG	GG	AA	TT	GG	CC
CML257	CML257A	1.98675	1.30719	99.3976	Lowland Tropical	Lowland	W	AA	CC	TT	GG	TT	AA	CC	CC	AA	TT	TT	TC	AA	GG	NN	TT	GG	CC	AA	CC	TT	TT	GG	TT	TT	GG	CC	AA	TT	TT	TT	AA	AA	AA	GG	AA	GG	GG	AA	TT	GG	CC
CML258	CML258A	0	0.653595	100	Lowland Tropical	Lowland	W	AA	CC	TT	GG	GG	GG	AA	AA	AA	TT	TT	CC	AA	CC	CC	TT	GG	AA	AA	NN	TT	TT	GG	TT	TT	GG	CC	AA	GG	CC	TT	GG	GG	AA	AA	AA	GG	AA	AA	TT	AA	CC
CML259	CML259A	0.657895	0.653595	98.8166	Lowland Tropical	Lowland	W	TT	CC	TT	GG	TT	GG	CC	AA	AA	AA	CC	TT	GG	GG	TT	TT	GG	CC	GG	CC	TT	TT	GG	TT	NN	GG	CC	GG	GG	TT	TT	AA	AA	GG	AA	AA	GG	AA	AA	TT	AA	AA
CML260	CML260A	0.653595	0	100	Lowland Tropical	Lowland	W	TT	AA	TT	AA	TT	GG	CC	CC	AA	TT	CC	CC	GG	GG	CC	GG	CC	CC	AA	CC	CC	TT	AA	TT	TT	GG	CC	AA	GG	TT	TT	AA	AA	GG	AA	AA	GG	AA	AA	TT	GG	CC
CML261	CML261A	0.653595	0	99.4048	Lowland Tropical	Lowland	W	AA	CC	TT	AA	TT	GG	CC	AA	AA	TT	CC	CC	AA	CC	CC	TT	CC	AA	AA	TT	CC	TT	AA	TT	CC	AA	CC	AA	TT	TT	TT	AA	AA	AA	AA	AA	GG	AA	AA	TT	AA	AA
CML262	CML262A	0	0	100	Lowland Tropical	Lowland	W	TT	AA	TT	AA	TT	GG	CC	CC	AA	TT	CC	CC	GG	GG	TT	TT	CC	CC	AA	CC	CC	TT	AA	TT	TT	GG	CC	AA	GG	TT	TT	AA	AA	GG	AA	AA	GG	AA	AA	TT	GG	CC
CML263	CML263A	0.662252	1.30719	100	Lowland Tropical	Lowland	W	AA	AA	TT	GG	GG	AA	CC	AA	AA	AA	TT	CC	AA	GG	TT	TT	GG	CC	AA	TT	TT	CC	GG	TT	TT	GG	GC	AA	TT	CC	TT	AA	AA	AA	GG	AA	GG	GG	GG	AA	AA	CC
CML264	CML264A	1.30719	0	99.4253	Lowland Tropical	Lowland	W	TA	CA	TT	GG	TT	GG	AA	CC	CC	AA	CC	TT	AA	CC	TT	GG	GG	CC	GG	TT	TT	TT	GG	TT	CC	GG	CC	AA	TT	TT	TT	AA	AA	AA	GG	AA	AA	GG	AA	TT	AA	AA
CML265	CML265A	0.653595	0	100	Lowland Tropical	Lowland	W	TT	AA	TT	AA	TT	GG	CC	CC	AA	TT	CC	CC	GG	GG	CC	TT	CC	CC	AA	CC	CC	TT	AA	TT	TT	GG	CC	AA	GG	TT	TT	AA	AA	GG	AA	AA	GG	AA	AA	TT	GG	CC
CML266	CML266A	0	1.30719	100	Lowland Tropical	Lowland	W	TT	CC	TT	AA	GG	GG	CC	AA	CC	AA	CC	TT	GG	CC	TT	TT	GG	AA	AA	CC	TT	CC	GG	TT	TT	GG	GG	AA	TT	CC	TT	GG	AA	AA	AA	AA	AA	GG	AA	TT	AA	CC
CML267	CML267A	2.01342	2.61438	100	Lowland Tropical	Lowland	W	TT	CC	TT	AA	GG	AA	AA	CC	AA	AA	CC	TT	GA	GG	TT	TT	CC	CC	AA	CC	TT	CC	GG	TT	TT	GG	CC	AA	GG	TT	TT	GG	GG	AA	AA	AA	GG	GG	GG	NN	AA	AA
CML268	CML268B	1.97368	0.653595	100	Lowland Tropical	Lowland	W	TT	CC	TT	AA	TT	GG	CC	CC	CC	TT	TT	TC	AA	GG	TC	GG	GG	CC	GG	TT	TT	CC	GG	TT	CC	GG	GG	AA	GG	TT	TT	GG	AA	AA	AA	AA	AA	GG	GG	TT	GG	CC
CML269	CML269B	2.63158	0.653595	100	Lowland Tropical	Lowland	W	TT	CC	TT	GG	TT	AA	CA	CC	CC	TT	CC	TT	AA	GG	CC	TT	CC	CC	GG	CC	TT	CC	GG	TT	TT	AA	CC	AA	TT	CC	TT	AA	GG	AA	AA	AA	GG	GG	NN	TT	GG	CC
CML270	CML270A	0	0	100	Lowland Tropical	Lowland	W	AA	CC	TT	AA	TT	GG	AA	AA	AA	TT	CC	CC	AA	CC	CC	TT	CC	AA	AA	CC	TT	TT	AA	TT	TT	AA	CC	AA	TT	TT	TT	AA	AA	AA	AA	AA	GG	AA	AA	TT	GG	AA
CML271	CML271A	1.30719	0	100	Lowland Tropical	Lowland	W	AA	AA	TT	GG	TT	AA	CC	CC	CC	AA	CC	CC	GG	CC	CC	TT	GG	CA	GA	CC	CC	CC	GG	TT	CC	GG	CC	AA	GG	CC	TT	GG	AA	GG	AA	AA	GG	GG	AA	TT	GG	AA
CML272	CML272A	0	0	99.4318	Lowland Tropical	Lowland	W	TT	AA	TT	GG	TT	GG	CC	AA	AA	AA	CC	CC	AA	GG	CC	TT	GG	AA	AA	CC	TT	TT	GG	CC	TT	AA	CC	GG	TT	TT	TT	GG	AA	AA	AA	AA	GG	AA	AA	TT	GG	AA
CML273	CML273B	0	6.53595	100	Lowland Tropical	Lowland	W	TT	CC	TT	GG	TT	GG	CC	AA	CC	TT	CC	CC	AA	GG	TT	NN	GG	CC	AA	TT	CC	CC	GG	TT	CC	GG	CC	GG	TT	TT	TT	AA	AA	AA	GG	GG	GG	GG	GG	AA	NN	CC
CML274	CML274B	0.653595	0	100	Lowland Tropical	Lowland	W	TT	CC	TT	GG	TT	GG	AA	AA	CC	TT	CC	CC	GG	GG	TT	TT	GG	CC	AA	TT	CC	CC	GG	TT	CC	GG	CC	GG	TT	TT	TT	GG	AA	AA	GG	GG	GG	GG	GG	AA	AA	AA
CML275	CML275B	0	0.653595	100	Lowland Tropical	Lowland	W	TT	CC	CC	GG	GG	GG	AA	CC	AA	TT	TT	TT	AA	GG	TT	GG	CC	AA	AA	CC	CC	TT	GG	CC	CC	AA	CC	GG	TT	CC	TT	AA	GG	AA	AA	GG	GG	GG	AA	TT	GG	CC
CML276	CML276B	0	0.653595	97.2973	Lowland Tropical	Lowland	W	TT	CC	CC	AA	GG	GG	AA	CC	AA	TT	TT	TT	AA	GG	TT	GG	CC	CC	GG	CC	CC	TT	GG	CC	CC	GG	GG	GG	TT	NN	TT	AA	GG	AA	GG	GG	GG	GG	AA	TT	GG	CC
CML277	CML277B	0	0.653595	100	Lowland Tropical	Lowland	W	AA	CC	CC	GG	GG	GG	AA	CC	AA	TT	CC	TT	GG	GG	TT	TT	GG	CC	AA	TT	CC	TT	GG	TT	TT	GG	GG	GG	TT	TT	TT	AA	GG	AA	GG	AA	GG	AA	GG	TT	GG	CC
CML278	CML278B	0.653595	0	100	Lowland Tropical	Lowland	W	TT	AA	TT	GG	TT	GG	AA	AA	CA	TT	CC	TT	AA	CC	CC	GG	CC	AA	GG	CC	CC	TT	GG	TT	TT	GG	GG	AA	TT	TT	TT	AA	GG	GG	GG	AA	GG	GG	AA	TT	GG	CC
CML279	CML279B	0	0.653595	99.422	Lowland Tropical	Lowland	W	TT	CC	CC	GG	TT	GG	AA	AA	AA	TT	CC	CC	AA	GG	CC	GG	CC	AA	GG	CC	TT	TT	GG	TT	CC	GG	GG	AA	TT	CC	TT	AA	AA	AA	AA	AA	GG	AA	AA	TT	GG	CC
CML280	CML280B	0	0.653595	100	Lowland Tropical	Lowland	W	AA	CC	TT	GG	GG	GG	AA	AA	AA	TT	CC	TT	AA	GG	TT	GG	GG	AA	GG	CC	CC	TT	GG	TT	TT	AA	CC	GG	GG	TT	TT	GG	GG	AA	AA	AA	GG	GG	GG	TT	GG	CC
CML281	CML281B	0.657895	0.653595	100	Lowland Tropical	Lowland	W	AA	AA	CC	GG	GG	GG	CC	AA	CC	TT	CC	CC	AA	CC	CC	TT	CC	AA	GG	CC	TT	CC	GG	TT	TT	GG	GG	AA	TT	CC	TT	NN	GG	GG	GG	AA	AA	GG	AA	AA	AA	CC
CML282	CML282A	0.653595	0	100	Lowland Tropical	Lowland	Y	TT	AA	TT	GG	GG	AA	CC	AA	AA	AA	TT	TT	AA	GG	CC	TT	GG	AA	GG	TT	CC	CC	AA	CC	TT	GG	GG	GG	GG	TT	TT	GG	AA	GG	AA	AA	GG	AA	GG	TT	GG	AA
CML283	CML283A	0	0	100	Lowland Tropical	Lowland	Y	AA	CC	TT	AA	TT	GG	CC	AA	CC	AA	TT	TT	AA	GG	TT	GG	GG	AA	GG	CC	TT	TT	GG	TT	CC	GG	CC	AA	GG	TT	TT	AA	AA	AA	GG	AA	GG	AA	GG	AA	AA	AA
CML284	CML284A	0	32.0261	99.422	Lowland Tropical	Lowland	Y	NN	CC	TT	NN	NN	NN	CC	AA	NN	AA	TT	TT	AA	GG	NN	NN	GG	AA	GG	NN	TT	NN	NN	NN	NN	GG	NN	AA	GG	TT	TT	NN	AA	NN	GG	AA	GG	AA	GG	NN	NN	AA
CML285	CML285A	0.662252	1.30719	100	Lowland Tropical	Lowland	Y	TT	AA	TT	GG	GG	AA	CC	AA	AA	AA	CC	TT	AA	GG	CC	TT	GG	CC	GG	TT	TT	CC	AA	CC	TT	GG	GG	AA	GG	TT	TT	GG	AA	GG	GG	AA	GG	AA	GG	TT	GG	AA
CML286	CML286A	1.31579	0.653595	100	Lowland Tropical	Lowland	Y	AA	CC	TT	GG	TT	GG	AA	AA	CC	TT	CC	TT	AA	GG	TT	GG	GG	CC	GG	CC	CC	CC	GG	CC	TT	GG	GC	GG	GG	TT	TT	GG	NN	GG	GG	AA	GG	GG	GG	AA	AA	AA
CML287	CML287A	1.31579	0.653595	99.4186	Lowland Tropical	Lowland	Y	AA	AA	CC	GG	GG	GG	AA	CC	AA	AA	CC	TT	AA	GG	TT	TT	CC	AA	GG	TT	CC	CC	GG	TT	TT	GG	GG	AA	TT	TT	TT	AA	AA	GG	GG	AA	GG	GG	GG	AA	GG	AA
CML288	CML288A	0	0.653595	100	Lowland Tropical	Lowland	Y	AA	CC	TT	NN	TT	AA	CC	AA	CC	TT	CC	TT	GG	CC	TT	TT	CC	CC	AA	CC	TT	CC	AA	CC	CC	GG	GG	GG	TT	TT	TT	GG	AA	GG	AA	AA	GG	GG	GG	AA	GG	AA
CML289	CML289A	0	1.30719	99.4186	Lowland Tropical	Lowland	Y	TT	CC	TT	GG	GG	GG	CC	AA	AA	TT	CC	TT	GG	GG	CC	TT	GG	CC	AA	CC	TT	TT	GG	CC	TT	GG	CC	GG	GG	TT	TT	AA	AA	GG	GG	AA	GG	GG	GG	TT	GG	AA
CML290	CML290A	2.63158	0.653595	100	Lowland Tropical	Lowland	Y	TT	AA	CC	GG	TT	AA	CC	CC	AA	AA	CC	TC	AA	CC	TC	TG	GG	AA	AA	CC	TT	CC	GG	CC	CC	GG	GG	AA	NN	CC	TT	AA	AA	GG	GG	AA	GG	GA	GG	AA	GG	AA
CML291	CML291A	3.31126	1.30719	100	Lowland Tropical	Lowland	Y	TT	AA	CC	NN	TT	AA	CC	CC	AA	AA	CC	TT	AA	CC	CC	TT	GG	AA	AA	CC	TT	CC	GG	CC	CC	GG	GG	AA	GG	CC	TT	AA	AA	GG	GG	AA	GG	GG	GG	AA	GG	AA
CML292	CML292A	1.3245	1.30719	99.4118	Lowland Tropical	Lowland	Y	TT	AA	CC	NN	TT	AA	CC	CC	AA	AA	CC	TT	AA	CC	CC	GG	GG	CC	GG	TT	CC	CC	GG	CC	CC	GG	GG	AA	GG	TT	TT	AA	AA	GG	GG	AA	GG	AA	AA	TT	AA	AA
CML293	CML293A	0	0.653595	99.4286	Lowland Tropical	Lowland	Y	TT	CC	TT	GG	GG	AA	CC	CC	AA	AA	CC	CC	AA	GG	CC	TT	CC	AA	AA	CC	TT	TT	GG	CC	CC	GG	GG	GG	TT	CC	TT	GG	AA	GG	AA	AA	AA	AA	AA	AA	AA	CC
CML294	CML294B	0	4.57516	100	Lowland Tropical	Lowland	Y	TT	CC	TT	GG	TT	AA	CC	CC	AA	TT	CC	CC	GG	GG	TT	TT	CC	CC	AA	TT	CC	CC	GG	TT	CC	GG	CC	AA	GG	CC	TT	GG	AA	GG	AA	AA	GG	AA	AA	TT	AA	CC
CML295	CML295B	0.657895	0.653595	99.422	Lowland Tropical	Lowland	Y	TT	CC	TT	GG	TT	GG	CC	CC	AA	AA	CC	CC	AA	CC	TT	TT	CC	CC	GG	TT	TT	CC	GG	CC	TT	GG	GG	AA	GG	CC	TT	AA	GG	GG	GG	AA	GG	GG	AA	TT	AA	AA
CML296	CML296B	0.657895	0.653595	98.8506	Lowland Tropical	Lowland	Y	TT	CC	TT	GG	TT	GG	CC	CC	AA	TT	CC	TT	GG	CC	TT	TT	CC	CC	GG	TT	TT	CC	GG	CC	TT	GG	GG	AA	GG	CC	TT	AA	GG	GG	GG	AA	GG	GG	AA	TT	AA	AA
CML297	CML297B	0.657895	0.653595	100	Lowland Tropical	Lowland	Y	AA	AA	TT	GG	GG	AA	CC	CC	AA	AA	CC	CC	GG	GG	TT	TT	GG	CC	GG	CC	TT	NN	GG	CC	TT	GG	CC	AA	TT	CC	TT	AA	AA	GG	GG	AA	AA	AA	GG	TT	GG	AA
CML298	CML298B	1.31579	0.653595	100	Lowland Tropical	Lowland	Y	TT	CC	TT	AA	GG	AA	CC	CC	CC	TT	CC	TT	AA	CC	CC	TT	CC	CC	GG	TT	TT	CC	GG	TT	TT	GG	CC	AA	TT	TT	TT	GG	AA	GA	AA	AA	AA	AA	AA	TT	AA	CC
CML299	CML299B	0	0	100	Lowland Tropical	Lowland	Y	TT	CC	TT	GG	TT	GG	CC	CC	AA	AA	CC	CC	AA	CC	TT	GG	CC	CC	GG	TT	TT	CC	GG	CC	TT	GG	GG	AA	GG	CC	TT	AA	GG	GG	GG	AA	GG	GG	AA	TT	AA	AA
CML300	CML300B	0	0.653595	100	Lowland Tropical	Lowland	Y	TT	CC	TT	GG	TT	GG	CC	CC	AA	AA	CC	CC	AA	CC	TT	GG	CC	CC	GG	TT	TT	CC	GG	CC	TT	GG	GG	AA	GG	CC	TT	AA	GG	GG	GG	AA	GG	GG	AA	TT	AA	AA
CML301	CML301B	0	9.80392	99.3976	Lowland Tropical	Lowland	Y	AA	CC	TT	GG	TT	GG	CC	AA	AA	TT	CC	CC	AA	NN	TT	NN	GG	AA	GG	CC	TT	CC	GG	CC	NN	GG	GG	AA	GG	TT	TT	AA	AA	AA	GG	AA	GG	GG	GG	TT	AA	AA
CML302	CML302B	0.699301	6.53595	99.1935	Lowland Tropical	Lowland	Y	TT	NN	TC	AA	GG	AA	CC	CC	AA	AA	CC	TT	AA	CC	CC	TT	CC	CC	AA	TT	CC	CC	GG	TT	TT	GG	CC	GG	TT	TT	TT	GG	AA	GG	AA	AA	GG	AA	GG	TT	AA	AA
CML303	CML303B	0.666667	1.96078	100	Lowland Tropical	Lowland	Y	AA	AA	TT	GG	GG	AA	CC	CC	AA	TT	CC	CC	GG	GG	TT	TT	CC	CC	GG	CC	CC	TT	GG	NN	TT	GG	CC	AA	TT	TT	TT	AA	GG	AA	GG	AA	AA	AA	GG	TT	AA	AA
CML304	CML304B	0.657895	0.653595	99.4253	Lowland Tropical	Lowland	Y	TT	CC	TT	GG	TT	GG	CC	CC	AA	AA	CC	CC	AA	CC	TT	TT	CC	CC	GG	TT	TT	CC	GG	CC	TT	GG	GG	AA	GG	CC	TT	AA	GG	GG	GG	AA	GG	GG	AA	TT	AA	AA
CML305	CML305B	0	1.96078	100	Lowland Tropical	Lowland	Y	AA	AA	TT	GG	GG	AA	CC	CC	AA	TT	CC	TT	AA	GG	CC	TT	GG	CC	GG	CC	TT	TT	AA	TT	TT	GG	CC	AA	TT	CC	TT	AA	GG	GG	GG	AA	AA	AA	GG	TT	AA	AA
CML306	CML306B	1.97368	0.653595	100	Lowland Tropical	Lowland	Y	TT	CC	TT	GG	GG	GG	CC	CC	AA	TT	CC	TT	AA	GG	CC	TT	CC	CC	AA	TT	CC	TT	GG	TT	TT	GG	GG	AA	TT	TT	TT	GG	AA	AA	GG	AA	GG	GG	AA	AA	GG	CC
CML307	CML307B	1.30719	0	99.422	Lowland Tropical	Lowland	Y	TT	AA	TT	GG	GG	GG	CC	CC	CC	TT	CC	TT	AA	CC	CC	TT	CC	CC	AA	CC	CC	CC	GG	TT	TT	GG	CC	AA	TT	TT	TT	GA	AA	GG	AA	AA	GG	GG	GG	TT	AA	AA
CML308	CML308B	0	0	100	Lowland Tropical	Lowland	Y	AA	AA	TT	GG	GG	AA	CC	CC	AA	TT	CC	CC	GG	GG	TT	TT	GG	CC	GG	CC	TT	TT	GG	TT	TT	GG	GG	AA	TT	CC	TT	AA	AA	GG	GG	AA	AA	GG	GG	TT	AA	AA
CML309	CML309B	0	6.53595	100	Lowland Tropical	Lowland	W	AA	CC	TT	GG	GG	GG	AA	AA	AA	TT	TT	CC	AA	CC	TT	TT	GG	AA	AA	CC	TT	TT	GG	TT	TT	GG	CC	AA	GG	CC	TT	GG	GG	AA	NN	AA	GG	AA	AA	TT	AA	CC
CML310	CML310B	0	0.653595	97.4194	Lowland Tropical	Lowland	W	AA	AA	TT	AA	GG	GG	CC	CC	AA	TT	CC	CC	GG	CC	CC	TT	CC	AA	GG	CC	TT	TT	GG	TT	TT	GG	GG	AA	TT	TT	TT	AA	AA	GG	AA	GG	GG	GG	GG	TT	GG	AA
CML311	CML311A	0	0.653595	99.435	Subtropical/Mid-altitude	Subtropical	W	AA	CC	TT	AA	TT	AA	AA	CC	AA	AA	TT	CC	GG	GG	TT	TT	CC	AA	GG	CC	TT	CC	GG	TT	CC	GG	GG	AA	GG	TT	TT	GG	AA	AA	GG	GG	AA	AA	GG	AA	GG	CC
CML312	CML312A	0	0	99.4286	Subtropical/Mid-altitude	Subtropical	W	AA	CC	TT	AA	TT	AA	AA	CC	AA	AA	TT	CC	GG	GG	TT	TT	CC	AA	GG	CC	TT	CC	GG	TT	CC	GG	GG	AA	GG	TT	TT	GG	AA	AA	GG	GG	AA	AA	GG	TT	GG	CC
CML313	CML313A	3.3557	2.61438	100	Subtropical/Mid-altitude	Subtropical	W	AA	CC	TT	AA	GG	GA	AA	AA	CC	TT	CC	TT	GG	CC	CC	TT	CC	NN	AA	TC	CC	CC	GG	CC	TT	GG	CC	GG	GG	TT	TT	GG	AA	GG	GG	AA	GG	GG	GG	TT	GG	AA
CML314	CML314B	0	7.84314	98.5714	Subtropical/Mid-altitude	Subtropical	W	TT	NN	TT	GG	TT	GG	CC	CC	CC	AA	CC	TT	GG	CC	TT	TT	CC	CC	GG	TT	TT	CC	GG	TT	TT	GG	GG	GG	GG	TT	TT	AA	NN	GG	GG	AA	AA	AA	AA	TT	GG	CC
CML315	CML315A	0.653595	0	99.4118	Subtropical/Mid-altitude	Subtropical	W	TT	CC	TT	GG	GG	AA	CC	AA	AA	TT	CC	TT	GG	CC	TT	TT	CC	CC	AA	TT	TT	CC	GG	CC	TT	GG	CC	GG	GG	TT	TT	GG	GG	GG	AA	GG	GG	GG	GG	TT	AA	AA
CML316	CML316A	0.694444	5.88235	100	Subtropical/Mid-altitude	Subtropical	W	AA	CC	CC	GG	TT	GG	CC	CC	AA	AA	TT	CC	GG	GG	CC	TT	CC	CC	AA	CC	TT	NN	GG	CC	CC	GG	GG	GG	GG	CC	TT	AA	AA	NN	AA	AA	GG	GG	AA	TT	GG	AA
CML317	CML317A	0	0	100	Subtropical/Mid-altitude	Subtropical	W	AA	CC	TT	GG	TT	GG	CC	AA	AA	TT	CC	CC	AA	CC	CC	TT	CC	CC	GG	TT	CC	CC	GG	CC	TT	GG	GG	AA	TT	CC	TT	AA	AA	GG	AA	GG	GG	GG	AA	TT	GG	AA
CML318	CML318B	0	0.653595	100	Subtropical/Mid-altitude	Subtropical	W	AA	CC	TT	GG	TT	GG	AA	AA	AA	TT	CC	CC	AA	CC	CC	TT	CC	CC	GG	TT	CC	CC	GG	CC	TT	GG	GG	AA	TT	CC	TT	AA	AA	GG	AA	GG	GG	GG	AA	TT	GG	AA
CML319	CML319B	2.64901	1.30719	100	Subtropical/Mid-altitude	Subtropical	W	AA	CC	TT	GG	TT	GG	AA	CC	CC	TA	CC	TT	AA	CC	TT	GG	CC	CC	GG	CC	TT	TT	GG	TT	CC	GG	CC	AA	TT	TT	TT	AA	AA	AA	GA	AA	GG	GG	GG	AA	AA	AA
CML320	CML320A	1.33333	1.96078	100	Subtropical/Mid-altitude	Subtropical	W	AA	CC	TT	AA	GG	GG	AA	AA	AA	TT	CC	CC	AA	CC	CC	TT	CC	CC	GG	CC	CC	CC	GG	CC	TT	AA	CC	GG	TT	TT	TT	GG	AA	AA	AA	GA	GG	GG	GG	AA	GG	AA
CML321	CML321B	0.653595	0	100	Subtropical/Mid-altitude	Subtropical	W	AA	AA	TT	GG	TT	GG	AA	CC	AA	TT	CC	TT	AA	GG	CC	GG	CC	AA	GG	CC	TT	CC	GG	TT	CC	AA	GG	AA	GG	TT	TT	GG	AA	AA	GG	AA	AA	AA	GG	TT	GG	AA
CML322	CML322B	0	0	100	Subtropical/Mid-altitude	Subtropical	W	TT	AA	TT	GG	TT	GG	CC	AA	AA	AA	CC	TT	AA	GG	CC	TT	CC	CC	GG	TT	TT	CC	GG	TT	CC	AA	GG	GG	GG	TT	CC	AA	GG	GG	AA	AA	AA	AA	AA	AA	GG	CC
CML323	CML323B	0	0	100	Subtropical/Mid-altitude	Subtropical	Y	AA	CC	TT	GG	TT	AA	CC	CC	AA	TT	CC	TT	GG	GG	CC	GG	GG	CC	GG	CC	TT	CC	GG	CC	TT	GG	GG	AA	TT	TT	TT	GG	GG	GG	GG	AA	GG	GG	AA	TT	AA	AA
CML324	CML324B	1.3245	1.30719	100	Subtropical/Mid-altitude	Subtropical	Y	NN	CC	TT	GG	TT	AA	CC	CC	AA	TT	TT	CC	GA	GG	CC	TT	CC	CC	AA	CC	CC	CC	GG	CC	CC	AA	GG	AA	GG	CC	TT	GG	AA	GG	AA	AA	AA	GG	AA	TT	GG	CC
CML325	CML325A	0.657895	0.653595	99.4118	Subtropical/Mid-altitude	Subtropical	Y	TT	CC	TT	AA	TT	GG	CC	AA	AA	TT	CC	TT	AA	GG	TT	TT	CC	CC	GG	TT	TT	CC	GG	CC	TT	GG	GG	AA	GG	CC	TT	GG	GG	AA	GG	AA	GG	GG	GG	TT	GG	AA
CML326	CML326A	1.98675	1.30719	100	Subtropical/Mid-altitude	Subtropical	Y	TT	CC	TT	GG	TT	GG	CC	CC	AA	AA	NN	CC	GG	GG	CC	GG	GG	AA	AA	TT	TC	CC	GG	TC	CC	AA	GG	AA	GG	TT	TT	GG	GG	GG	GG	AA	GG	GG	AA	TT	GG	CC
CML327	CML327A	0	1.96078	98.5612	Subtropical/Mid-altitude	Subtropical	Y	TT	CC	TT	GG	TT	AA	AA	AA	AA	TT	TT	TT	NN	CC	TT	GG	CC	AA	GG	CC	TT	CC	AA	CC	CC	GG	GG	AA	GG	CC	TT	AA	AA	AA	GG	AA	GG	GG	GG	AA	AA	AA
CML328	CML328B	2.64901	1.30719	99.4118	Subtropical/Mid-altitude	Subtropical	Y	TT	CA	TT	AA	GG	GG	AA	AA	CC	TT	TT	CC	AA	GG	CC	TT	GG	CC	AA	TT	TT	CC	GG	TT	TT	GG	GG	AA	TT	CC	TT	AA	AA	GG	AA	AA	GG	GG	GG	AA	GG	AA
CML329	CML329A	0.657895	0.653595	100	Subtropical/Mid-altitude	Subtropical	Y	AA	CC	TT	AA	GG	GG	CC	CC	AA	TT	CC	TT	GA	GG	TT	GG	GG	AA	GG	CC	TT	TT	GG	TT	TT	GG	CC	AA	TT	TT	TT	AA	AA	GG	GG	AA	NN	GG	AA	TT	AA	CC
CML330	CML330B	1.31579	0.653595	99.422	Subtropical/Mid-altitude	Subtropical	W	TT	CC	TT	GG	TT	AA	AA	CC	AA	AA	TT	CC	AA	GG	CC	GG	GG	AA	GG	TT	CC	CC	GG	TT	TT	AA	CC	GG	GG	CC	TT	GG	AA	AA	AA	AA	AA	AA	AA	AA	AA	CC
CML331	CML331B	1.30719	0	100	Subtropical/Mid-altitude	Subtropical	W	TT	CC	TT	GG	GG	GG	CA	AA	AA	AA	CC	CC	GG	GG	TT	TT	CC	AA	GG	CC	TT	CC	GG	TT	TT	GG	CC	AA	GG	CC	TT	AA	GG	AA	GG	AA	GG	GG	AA	AA	AA	CC
CML332	CML332B	0.653595	0	99.4253	Subtropical/Mid-altitude	Subtropical	W	TT	CC	TT	GG	GG	GG	CC	CC	CC	AA	CC	CC	GG	GG	TT	TT	CC	AA	GG	CC	TT	CC	GG	TT	TT	GG	CC	AA	GG	CC	TT	AA	GG	AA	GG	AA	GG	GG	AA	AA	AA	CC
CML333	CML333B	1.31579	0.653595	100	Subtropical/Mid-altitude	Subtropical	W	AA	CC	TT	GG	TT	AA	AA	CA	CC	AA	TT	CC	AA	CC	TT	TT	GG	CC	GG	TT	CC	TT	GG	CC	TT	AA	CC	GG	TT	CC	TT	AA	GG	AA	GG	AA	GG	GG	GG	TT	GG	AA
CML334	CML334B	1.30719	0	99.4048	Subtropical/Mid-altitude	Subtropical	W	TT	CC	TT	GG	GG	AA	AA	CC	CC	AA	CC	CC	AA	GG	TT	GG	CC	AA	GG	TT	TT	TT	AA	TT	TT	AA	CC	AA	GG	TT	TT	GG	AA	AA	AA	AA	GG	GG	AA	TT	GG	AA
CML335	CML335A	1.96078	0	100	Subtropical/Mid-altitude	Subtropical	Y	AA	CC	TT	GG	TT	AA	CC	AA	CC	TT	TT	TC	AA	GG	CC	TT	CC	AA	GG	CC	CC	CC	GG	TT	TT	AA	CC	GG	TT	CC	TT	GG	AA	GG	AA	AA	GG	AA	AA	TT	AA	CC
CML336	CML336A	1.30719	0	100	Subtropical/Mid-altitude	Subtropical	Y	TT	CC	TT	GG	GG	GG	AA	CC	CC	TT	CC	CC	AA	GG	TT	TT	GG	AA	GG	CC	CC	CC	GG	CC	TT	GG	GG	AA	TT	CC	TT	AA	AA	GG	AA	AA	GG	GG	AA	TT	GG	AA
CML337	CML337A	0	0	99.435	Subtropical/Mid-altitude	Subtropical	Y	TT	CC	TT	GG	TT	GG	AA	AA	AA	TT	CC	CC	AA	GG	TT	TT	GG	AA	GG	CC	CC	CC	GG	CC	TT	AA	GG	AA	TT	CC	TT	AA	AA	GG	AA	AA	GG	GG	AA	AA	GG	AA
CML338	CML338B	1.31579	0.653595	100	Subtropical/Mid-altitude	Subtropical	Y	AA	CC	TT	AA	GG	AA	AA	AA	AA	TT	TT	CC	GG	CC	TT	TT	GG	CC	AA	TT	TT	CC	GG	TT	TT	GG	GG	AA	TT	CC	TT	GG	GG	AA	GG	AA	GG	GG	AA	AA	GG	AA
CML339	CML339B	0.662252	1.30719	100	Lowland Tropical	Lowland	W	AA	AA	CC	GG	TT	GG	CC	CC	AA	AA	CC	TT	GG	CC	TT	GG	CC	AA	GG	TT	TT	CC	GG	TT	NN	GG	GG	GG	TT	TT	TT	GG	GG	AA	AA	AA	AA	AA	GG	TT	GG	AA
CML340	CML340B	0	0.653595	99.4286	Lowland Tropical	Lowland	W	AA	CC	TT	GG	TT	GG	AA	CC	CC	TT	CC	TT	GG	GG	CC	GG	GG	CC	GG	CC	TT	CC	GG	CC	TT	GG	CC	AA	TT	CC	TT	GG	AA	AA	GG	AA	AA	GG	GG	TT	GG	CC
CML341	CML341B	0	1.96078	100	Lowland Tropical	Lowland	W	AA	CC	NN	GG	GG	GG	AA	AA	AA	AA	CC	TT	GG	CC	TT	GG	CC	AA	GG	CC	TT	TT	AA	TT	TT	GG	CC	GG	TT	TT	TT	AA	AA	AA	AA	AA	NN	GG	AA	TT	GG	CC
CML342	CML342B	0	0.653595	100	Lowland Tropical	Lowland	W	AA	CC	CC	GG	GG	GG	AA	AA	AA	TT	CC	TT	GG	CC	TT	TT	CC	AA	GG	CC	TT	CC	AA	TT	TT	GG	CC	GG	TT	TT	TT	AA	AA	AA	AA	AA	GG	GG	AA	TT	GG	CC
CML343	CML343B	0	0.653595	100	Lowland Tropical	Lowland	W	TT	AA	TT	GG	GG	GG	CC	CC	CC	TT	CC	CC	GG	GG	CC	GG	CC	CC	GG	CC	TT	CC	GG	TT	TT	GG	CC	GG	TT	CC	TT	GG	GG	AA	GG	AA	GG	GG	GG	TT	GG	CC
CML344	CML344A	0.657895	0.653595	100	Lowland Tropical	Lowland	W	TT	AA	TT	GG	GG	GG	CC	CC	CC	AA	TT	CC	AA	GG	CC	TT	GG	CC	GG	CC	CC	TT	GG	CC	TT	GG	CC	AA	GG	TT	TT	AA	GG	GG	GG	GG	AA	GG	GG	TT	AA	CC
CML345	CML345B	0.657895	0.653595	100	Lowland Tropical	Lowland	W	AA	CC	TT	AA	TT	GG	AA	CC	CC	TT	CC	TT	AA	GG	CC	GG	GG	CC	GG	CC	TT	TT	GG	TT	TT	GG	GG	GG	TT	TT	TT	GG	AA	AA	GG	AA	GG	GG	GG	AA	AA	AA
CML346	CML346B	0	0	100	Lowland Tropical	Lowland	W	AA	AA	TT	GG	GG	GG	CC	CC	AA	TT	TT	TT	AA	GG	CC	GG	CC	CC	GG	CC	TT	CC	GG	CC	TT	AA	CC	GG	TT	TT	TT	GG	AA	AA	GG	GG	AA	AA	AA	TT	AA	AA
CML347	CML347A	0	0.653595	100	Lowland Tropical	Lowland	Y	AA	AA	TT	AA	TT	GG	AA	AA	AA	TT	TT	CC	AA	CC	TT	TT	CC	CC	GG	CC	CC	CC	GG	CC	CC	GG	CC	AA	GG	TT	TT	AA	AA	AA	GG	AA	AA	AA	AA	AA	AA	AA
CML348	CML348A	0.657895	0.653595	100	Lowland Tropical	Lowland	Y	TT	AA	TT	AA	TT	AA	AA	CC	CC	AA	CC	TT	GG	GG	CC	TT	CC	CC	AA	CC	CC	CC	GG	TT	CC	GG	GG	AA	TT	CC	TT	AA	AA	GG	GG	AA	GG	AA	AA	TT	AA	AA
CML349	CML349A	0.714286	8.49673	98.7654	Highland Tropical	Highland	W	AA	CC	CC	NN	GG	GG	CC	CC	CC	TT	TT	CC	GG	CC	TT	GG	GG	CC	AA	TT	CC	NN	GG	TT	TT	GG	GG	AA	GG	TT	TT	AA	AA	GG	AA	AA	GG	GG	GG	AA	GG	CC
CML350	CML350A	0	1.30719	98.8372	Highland Tropical	Highland	W	AA	CC	CC	GG	GG	GG	CC	AA	AA	TT	CC	TT	GG	CC	TT	GG	GG	CC	GG	CC	CC	NN	GG	CC	TT	GG	CC	AA	TT	TT	TT	AA	AA	AA	AA	AA	GG	AA	GG	TT	GG	CC
CML351	CML351A	0	1.30719	99.4118	Highland Tropical	Highland	W	TT	AA	TT	GG	GG	GG	CC	CC	AA	TT	CC	CC	GG	GG	CC	TT	GG	CC	GG	CC	CC	TT	GG	CC	TT	GG	GG	AA	GG	CC	TT	AA	AA	AA	AA	AA	GG	AA	GG	TT	GG	AA
CML352	CML352A	1.37931	5.22876	97.9866	Highland Tropical	Highland	W	TT	CC	TT	GG	GG	AA	CC	AA	AA	AA	TT	CC	AA	CC	CC	TT	GG	CC	GG	CC	CC	TT	GG	CC	CC	AA	GG	AA	GG	TT	TT	GG	AA	AA	AA	AA	GG	AA	GG	AA	GA	CC
CML353	CML353A	0	0.653595	100	Highland Tropical	Highland	W	TT	CC	CC	AA	GG	AA	CC	CC	AA	TT	CC	CC	AA	CC	CC	TT	GG	CC	GG	CC	CC	TT	GG	CC	CC	AA	GG	AA	GG	TT	TT	GG	AA	GG	AA	AA	GG	AA	GG	AA	AA	AA
CML354	CML354A	1.33333	1.96078	100	Highland Tropical	Highland	W	AA	AA	TT	GG	GG	GG	CC	CC	CC	AA	CC	CC	GG	GG	TT	TT	GG	CC	AA	CC	TT	CC	GG	NN	TT	AA	GG	AA	GG	TT	TT	GG	AA	AA	AA	AA	GG	GG	GG	TT	AA	AA
CML355	CML355B	0.666667	1.96078	100	Highland Tropical	Highland	W	TT	CC	TT	GG	GG	AA	CC	CC	CC	TT	TT	CC	AA	GG	TT	TT	GG	CC	GG	CC	TT	NN	GG	TT	TT	GG	GG	AA	GG	CC	TT	GG	AA	GG	AA	AA	AA	AA	AA	TT	AA	AA
CML356	CML356B	2.63158	0.653595	99.4118	Highland Tropical	Highland	W	TA	CC	TC	AA	TT	GG	CC	CC	AA	TT	TT	CC	AA	GG	TT	TT	GG	CC	AA	CC	TT	TT	NN	TT	TT	GG	GG	AA	GG	CC	TT	AA	AA	GG	AA	AA	GG	AA	GG	TT	GG	CC
CML357	CML357B	0.657895	0.653595	98.1707	Lowland Tropical	South America	Y	TT	AA	TT	GG	TT	GG	AA	CC	CC	TT	CC	CC	AA	GG	TT	TT	GG	CC	AA	CC	CC	CC	GG	CC	TT	GG	GG	GG	TT	CC	TT	GG	AA	GG	AA	AA	GG	GG	AA	AA	AA	AA
CML358	CML358B	1.30719	0	100	Lowland Tropical	South America	Y	AA	AA	TT	GG	GG	GG	CC	CC	CC	AA	TT	TT	AA	GG	TT	GG	GG	AA	GG	CC	CC	TT	GG	TT	TT	GG	GG	GG	TT	TT	TT	GG	AA	AA	AA	GA	GG	AA	AA	AA	AA	CC
CML359	CML359B	0	9.80392	100	Lowland Tropical	South America	Y	AA	NN	TT	GG	GG	GG	CC	AA	CC	AA	TT	TT	AA	CC	TT	GG	GG	AA	GG	CC	TT	TT	GG	TT	CC	GG	GG	GG	TT	TT	TT	GG	AA	AA	GG	GG	GG	AA	AA	AA	AA	CC
CML360	CML360A	0	1.30719	100	Lowland Tropical	South America	Y	TT	AA	CC	GG	GG	AA	CC	CC	AA	TT	TT	CC	GG	GG	TT	TT	GG	CC	AA	CC	TT	TT	GG	TT	CC	GG	GG	GG	TT	TT	TT	AA	AA	GG	GG	AA	GG	AA	GG	TT	AA	CC
CML361	CML361A	0.671141	2.61438	100	Lowland Tropical	South America	Y	TT	AA	TT	GG	TT	GG	CC	CA	AA	TT	CC	TT	GG	GG	TT	GG	CC	CC	NN	TT	TT	CC	GG	NN	TT	GG	GG	GG	TT	TT	TT	GG	GG	AA	AA	AA	GG	GG	AA	TT	AA	AA
CML362	CML362B	0.653595	0	100	Lowland Tropical	South America	Y	AA	CC	TT	AA	GG	GG	CC	AA	AA	TT	CC	TT	AA	GC	TT	GG	GG	CC	AA	CC	TT	CC	GG	TT	CC	GG	GG	AA	GG	CC	TT	GG	GG	AA	GG	AA	GG	GG	GG	AA	GG	AA
CML363	CML363B	1.30719	0	98.8506	Lowland Tropical	South America	Y	AA	CA	TT	AA	GG	GG	CC	CC	AA	TT	CC	TT	AA	GG	TT	GG	GG	CC	AA	CC	TT	CC	GG	TT	CC	GG	GG	AA	GG	CC	TT	GG	GG	AA	GG	AA	GG	GG	GG	TT	GG	AA
CML364	CML364B	0	0	100	Lowland Tropical	South America	Y	TT	CC	TT	GG	TT	GG	CC	AA	AA	AA	CC	CC	GG	CC	TT	TT	CC	AA	GG	CC	CC	CC	GG	CC	CC	GG	CC	GG	GG	TT	TT	GG	GG	GG	AA	AA	GG	GG	AA	TT	AA	AA
CML365	CML365B	0	0.653595	97.3913	Lowland Tropical	South America	W	TT	CC	TT	AA	TT	GG	CC	AA	AA	AA	CC	CC	AA	CC	TT	GG	GG	CC	GG	TT	TT	CC	GG	TT	TT	GG	GG	AA	GG	TT	TT	GG	AA	GG	GG	AA	GG	GG	GG	TT	GG	AA
CML366	CML366B	0	5.22876	99.3827	Lowland Tropical	South America	W	TT	CC	TT	AA	TT	GG	CC	AA	AA	AA	TT	CC	AA	CC	TT	GG	CC	AA	GG	TT	CC	CC	GG	TT	TT	GG	GG	AA	GG	CC	TT	GG	AA	AA	AA	AA	GG	GG	GG	TT	GG	AA
CML367	CML367B	0	0.653595	100	Subtropical/Mid-altitude	Subtropical	W	AA	AA	TT	GG	GG	GG	CC	CC	AA	TT	CC	CC	AA	GG	CC	TT	GG	CC	AA	CC	TT	CC	GG	TT	TT	AA	GG	AA	GG	TT	TT	GG	GG	GG	AA	AA	AA	GG	AA	TT	AA	CC
CML368	CML368A	0	0	100	Subtropical/Mid-altitude	Subtropical	W	TT	AA	TT	GG	TT	GG	AA	CC	AA	TT	CC	CC	GG	GG	CC	TT	GG	CC	AA	CC	TT	CC	GG	TT	TT	AA	CC	GG	TT	TT	TT	AA	AA	AA	GG	AA	GG	GG	AA	TT	GG	AA
CML369	CML369B	0	0.653595	100	Subtropical/Mid-altitude	Subtropical	W	TT	CC	TT	GG	GG	AA	CC	CC	CC	AA	TT	CC	AA	GG	CC	TT	GG	AA	GG	CC	CC	CC	GG	TT	TT	GG	GG	AA	GG	TT	TT	GG	AA	AA	GG	AA	GG	GG	AA	AA	GG	CC
CML370	CML370B	0	2.61438	100	Subtropical/Mid-altitude	Subtropical	W	TT	CC	CC	AA	TT	GG	AA	NN	CC	TT	TT	TT	AA	GG	CC	GG	CC	CC	AA	CC	TT	CC	GG	TT	TT	AA	CC	AA	TT	CC	TT	AA	GG	AA	GG	AA	GG	GG	GG	AA	AA	AA
CML371	CML371B	0	1.96078	98.8095	Subtropical/Mid-altitude	Subtropical	W	AA	CC	TT	GG	TT	AA	AA	AA	CC	TT	TT	CC	GG	GG	CC	TT	GG	CC	GG	CC	TT	TT	GG	TT	TT	GG	GG	GG	TT	CC	TT	AA	GG	GG	AA	AA	AA	AA	AA	AA	AA	CC
CML372	CML372A	1.97368	0.653595	100	Subtropical/Mid-altitude	Subtropical	W	TT	CC	TT	GG	GG	GG	AA	AA	CC	AA	CC	TT	AA	CC	CC	GG	GC	AA	AA	CC	TT	CC	GG	TT	TT	GG	GG	AA	TT	TT	TT	GG	GG	AA	AA	AA	GG	GG	AA	TT	GG	AA
CML373	CML373B	0.653595	0	99.4152	Subtropical/Mid-altitude	Subtropical	W	AA	AA	CC	AA	GG	AA	AA	CC	CC	AA	TT	TT	AA	GG	TT	GG	GC	AA	AA	CC	CC	CC	GG	TT	CC	GG	GG	AA	TT	TT	TT	AA	GG	AA	GG	AA	GG	AA	AA	TT	AA	CC
CML374	CML374B	0.657895	0.653595	99.4253	Subtropical/Mid-altitude	Subtropical	W	AA	AA	TT	AA	TT	AA	AA	CC	CC	AA	CC	TT	AA	GG	TT	TT	CC	AA	GG	CC	CC	CC	GG	TT	TT	GG	GG	GG	TT	TT	TT	GG	GG	AA	GG	NN	GG	GG	GG	TT	GG	AA
CML375	CML375A	0.657895	0.653595	97.351	Subtropical/Mid-altitude	Subtropical	W	TT	CC	TT	GG	GG	GG	CC	AA	CC	TT	CC	TT	GG	CC	CC	TT	CC	CC	AA	TT	TT	TT	AA	TT	TT	GG	GG	GG	TT	TT	TT	AA	AA	GG	GG	AA	AA	AA	GG	TT	AA	AA
CML376	CML376B	0	0.653595	100	Subtropical/Mid-altitude	Subtropical	W	AA	CC	TT	NN	GG	GG	AA	AA	AA	TT	CC	TT	AA	GG	CC	GG	CC	CC	GG	CC	TT	CC	GG	TT	TT	GG	GG	GG	TT	CC	TT	GG	GG	GG	AA	AA	AA	GG	AA	TT	GG	CC
CML377	CML377B	0	0	99.4318	Subtropical/Mid-altitude	Subtropical	W	TT	CC	TT	AA	GG	GG	AA	AA	CC	TT	CC	TT	AA	CC	TT	GG	CC	AA	GG	TT	TT	CC	GG	TT	TT	GG	GG	AA	TT	TT	TT	GG	AA	AA	GG	AA	GG	AA	GG	TT	GG	CC
CML378	CML378B	0	0.653595	99.4152	Subtropical/Mid-altitude	Subtropical	W	AA	CC	TT	AA	GG	AA	AA	AA	CC	TT	CC	CC	AA	GG	CC	TT	CC	CC	GG	CC	CC	CC	GG	TT	TT	GG	CC	GG	GG	TT	TT	GG	AA	GG	AA	AA	GG	AA	AA	TT	GG	CC
CML379	CML379A	0.666667	1.96078	99.4083	Subtropical/Mid-altitude	Subtropical	W	AA	CC	TT	AA	GG	AA	CC	AA	AA	TT	CC	NN	AA	GG	TT	TT	CC	AA	AA	TT	TT	CC	GG	TT	TT	GG	GG	GG	GG	TT	TT	GG	AA	AA	AA	AA	GG	AA	AA	TT	GG	AA
CML380	CML380A	0.662252	1.30719	97.037	Subtropical/Mid-altitude	Subtropical	W	AA	CC	TT	AA	GG	GG	CC	AA	AA	TT	CC	TT	AA	GG	TT	TT	CC	CC	GG	TT	TT	CC	GG	TT	TT	GG	GG	GG	GG	TT	TT	GG	AA	AA	AA	AA	GG	AA	AA	TT	GG	CC
CML381	CML381A	0	0	100	Subtropical/Mid-altitude	Subtropical	W	AA	AA	TT	AA	GG	AA	CC	AA	AA	TT	CC	TT	AA	CC	CC	TT	CC	AA	AA	TT	TT	TT	GG	TT	CC	AA	GG	AA	GG	TT	TT	GG	AA	AA	GG	AA	GG	GG	GG	TT	AA	CC
CML382	CML382A	1.31579	0.653595	100	Subtropical/Mid-altitude	Subtropical	W	AA	CC	TT	GG	GG	GG	AA	CC	AA	TT	CC	TT	AA	CC	TT	TT	CC	AA	GG	CC	TT	CC	GG	TT	TT	GG	GG	AA	TT	TT	TT	GG	GG	AA	AA	AA	AA	AA	AA	TT	GG	AA
CML383	CML383B	0	0	100	Subtropical/Mid-altitude	Subtropical	W	TT	CC	TT	AA	GG	GG	AA	AA	CC	TT	CC	TT	AA	CC	TT	GG	CC	AA	GG	TT	TT	CC	GG	TT	TT	GG	GG	AA	TT	TT	TT	GG	AA	AA	GG	AA	GG	AA	GG	TT	GG	CC
CML384	CML384B	0	0	100	Subtropical/Mid-altitude	Subtropical	W	TT	CC	TT	AA	GG	GG	AA	AA	CC	TT	CC	TT	AA	GG	TT	GG	CC	AA	GG	TT	TT	CC	GG	TT	TT	GG	GG	AA	TT	TT	TT	GG	AA	AA	GG	AA	GG	AA	GG	TT	GG	CC
CML385	CML385B	0	0.653595	99.4152	Subtropical/Mid-altitude	Subtropical	W	TT	CC	TT	AA	GG	GG	AA	AA	CC	TT	TT	TT	AA	CC	CC	GG	CC	AA	GG	CC	TT	CC	GG	TT	TT	GG	GG	AA	TT	CC	TT	GG	AA	AA	GG	AA	GG	AA	GG	TT	GG	CC
CML386	CML386A	0	0	99.4152	Subtropical/Mid-altitude	Africa MA/ST	W	AA	AA	CC	GG	GG	AA	AA	CC	AA	TT	CC	CC	AA	GG	CC	GG	GG	AA	GG	TT	CC	TT	AA	CC	CC	AA	GG	AA	GG	TT	TT	GG	AA	AA	GG	GG	GG	GG	GG	AA	AA	AA
CML387	CML387A	0	0	98.8506	Subtropical/Mid-altitude	Africa MA/ST	W	TT	CC	TT	GG	GG	AA	AA	AA	CC	TT	CC	CC	AA	GG	TT	TT	CC	AA	AA	CC	CC	TT	GG	TT	CC	GG	CC	GG	TT	TT	TT	GG	GG	GG	AA	GG	GG	AA	AA	TT	AA	AA
CML388	CML388A	0	0	100	Subtropical/Mid-altitude	Africa MA/ST	W	AA	CC	TT	GG	GG	AA	AA	AA	AA	TT	CC	CC	AA	GG	TT	TT	CC	AA	AA	CC	CC	TT	GG	TT	CC	GG	CC	GG	TT	TT	TT	AA	GG	GG	AA	AA	GG	AA	AA	TT	AA	AA
CML389	CML389A	0	0	99.4382	Subtropical/Mid-altitude	Africa MA/ST	W	AA	CC	TT	AA	GG	AA	AA	AA	AA	TT	CC	CC	AA	GG	TT	TT	CC	AA	AA	CC	CC	TT	GG	TT	TT	GG	CC	GG	TT	CC	TT	AA	GG	GG	AA	AA	GG	GG	AA	TT	AA	AA
CML390	CML390A	0.653595	0	100	Subtropical/Mid-altitude	Africa MA/ST	W	AA	CC	TT	AA	GG	AA	CC	CC	CC	TT	CC	CC	GG	CC	TT	GG	CC	CC	AA	CC	CC	CC	AA	CC	CC	AA	CC	GG	TT	CC	TT	GG	AA	AA	AA	AA	GG	GG	GG	AA	GG	AA
CML391	CML391A	1.33333	1.96078	100	Subtropical/Mid-altitude	Africa MA/ST	W	AA	CC	TT	AA	GG	AA	CC	CC	CC	TT	CC	CC	GG	CC	TT	GG	CC	CC	AA	CC	CC	CC	AA	CC	CC	AA	CC	GG	TT	CC	TT	GG	AA	AA	AA	AA	GG	GG	GG	AA	GG	AA
CML392	CML392A	0.653595	0	100	Subtropical/Mid-altitude	Africa MA/ST	W	AA	AA	CC	AA	GG	AA	CC	CC	AA	AA	TT	CC	AA	GG	CC	TT	GG	AA	AA	CC	TT	TT	GG	TT	TT	GG	CC	AA	TT	TT	TT	GG	AA	AA	AA	GG	GG	AA	AA	AA	AA	CC
CML393	CML393A	0	0	100	Subtropical/Mid-altitude	Africa MA/ST	W	TT	AA	CC	AA	TT	GG	AA	AA	AA	TT	CC	CC	AA	GG	TT	TT	GG	AA	GG	CC	CC	CC	GG	CC	CC	AA	GG	AA	GG	CC	TT	GG	AA	AA	AA	AA	GG	AA	AA	TT	GG	AA
CML394	CML394B	0	1.30719	100	Subtropical/Mid-altitude	Africa MA/ST	W	AA	CC	TT	GG	TT	GG	AA	CC	CC	AA	CC	TT	AA	CC	TT	GG	CC	CC	GG	CC	TT	TT	GG	TT	CC	GG	CC	AA	TT	TT	TT	GG	AA	AA	AA	AA	GG	GG	GG	AA	AA	AA
[truncated: 233 more rows]
[truncated: 110 more columns]

## Sheet: Table S6
Table S6. The pairwise genetic distance for 600 CMLs and 14 ex-pvp lines calucalated using 152 SNPs.
[truncated: 615 more rows]
[truncated: 566 more columns]
